# Supplementary material for: Interrogating the Plasmodium Sporozoite Surface: Identification of Surface-Exposed Proteins and Demonstration of Glycosylation on CSP and TRAP by Mass Spectrometry-Based Proteomics
Source: PLoS Pathog. 2016 Apr 29;12(4):e1005606. doi: 10.1371/journal.ppat.1005606 (PMC4851412; doi:10.1371/journal.ppat.1005606)
Supplement: S2 Table — (XLSX) [file ppat.1005606.s004.xlsx]

## Sheet: S2_Table
S2 Table. P. falciparum proteins identified from surface labeling of untreated salivary gland sporozoites. Proteins in this list were confidently identified with a Protein Prophet probability corresponding to a false discovery rate (FDR) <1%. (a) Evidence for enrichment, spectral evidence for labeling, and theoretical evidence for surface protein characteristics were used to assign candidates a p…
Protein	Description	Priority Tiera (1 is highest)	Signal/TM/GPIb	Observed in Unlabeled Control (n=3)	All untreated			Untreated Group #1									Untreated Group #2
					Total Number of Replicates Observed (n = 6)	Enrichedc	Replicates with observed labeld	Observed (n=3)	Enrichedc	Replicates with observed labeld	Relative abundancee		t-testf		SAINTg		Observed (n=3)	Enrichedc	Replicates with observed labeld	Relative abundancee		t-testf		SAINTg
											Labeled/ unlabeled	Standard error	p-value	FDR	Average Probability	FDR				Labeled/ unlabeled	Standard error	p-value	FDR	Average Probability	FDR
PF3D7_0304600	circumsporozoite (CS) protein (CSP)	1	Signal, GPI	1	6	YES	6	3	YES	3	363.723	3.55302	0.000650055	0.00855905	1	0	3	YES	3	738.685	3.484	0.000412418	0.00437413	1	0
PF3D7_0104000	thrombospondin-related sporozoite protein (TRSP)	1	Signal, TM	0	6	YES	4	3	YES	1	9.20516	2.06544	0.00608478	0.0600872	0.9037	0.0194	3	YES	3	54.3465	1.50703	7.23261e-05	0.00101474	0.9987	0.0002
PF3D7_0818600	BEM46-like protein, putative (PBLP)	1	TM	0	6	YES	6	3	YES	3	14.6868	1.53346	0.000404272	0.00798437	1	0	3	YES	3	23.7154	1.53978	0.000221085	0.00266827	1	0
PF3D7_0919500	sugar transporter, putative	1	12 TMs	1	6	YES	1	3	YES	0	9.34902	5.12328	0.0349289	0.183959	0.992	0.0024	3	YES	1	21.6505	4.54804	0.0110146	0.0459887	1	0
PF3D7_1335900	thrombospondin-related anonymous protein (TRAP)	1	Signal	2	6	YES	1	3	YES	1	9.94876	5.82975	0.0525238	0.259336	0.997	0.0008	3	YES	0	15.7522	7.13343	0.0347273	0.106497	1	0
PF3D7_1222300	endoplasmin, putative (GRP94)	1	Signal	1	6	YES	1	3	NO	0	2.75892	4.43544	0.227705	0.42809	0.0847	0.4457	3	YES	1	14.0314	5.86188	0.0261823	0.0864512	1	0
PF3D7_0511400	conserved Plasmodium protein, unknown function	1	Signal, TM	0	4	YES	1	1	NO	0	1.5874	2.22638	0.373901	0.42809	0.2563	0.3104	3	YES	1	9.25213	1.1747	1.8077e-05	0.000478287	1	0
PF3D7_1011500	conserved Plasmodium membrane protein, unknown function	2	4 TMs	1	3	YES	0	0	NO	0	0.522758	3.07551	0.373901	0.42809	-	-	3	YES	0	30.7735	4.01203	0.006787	0.0325404	1	0
PF3D7_1324900	L-lactate dehydrogenase (LDH)	2	TM	0	6	YES	0	3	YES	0	5.19249	1.3254	0.000535091	0.00845444	0.9957	0.0017	3	YES	0	28.3062	1.50229	0.000141736	0.0017717	1	0
PF3D7_1406800	glideosome associated protein with multiple membrane spans 3 (GAPM3)	2	6 TMs	1	4	YES	0	1	NO	0	1	7.91647	1	1	0.293	0.2607	3	YES	0	26.8921	4.70446	0.00784008	0.0351799	1	0
PF3D7_1133400	apical membrane antigen 1 (AMA1)	2	Signal, TM	0	6	YES	0	3	YES	0	11.548	1.79674	0.00194002	0.0218946	0.999	0.0004	3	YES	0	25.9248	1.23795	1.22098e-05	0.000356119	1	0
PF3D7_1311800	M1-family alanyl aminopeptidase (M1AAP)	2	TM	0	3	YES	0	0	NO	0	-	-	-	-	-	-	3	YES	0	20.5197	2.38761	0.00385153	0.0227594	0.9987	0.0001
PF3D7_0828800	GPI-anchored micronemal antigen (GAMA)	2	Signal, GPI	0	3	YES	0	0	NO	0	-	-	-	-	-	-	3	YES	0	17.5441	1.15667	4.41675e-06	0.000154586	1	0
PF3D7_0408600	sporozoite invasion-associated protein 1 (SIAP1)	2	Signal	1	5	YES	0	2	NO	0	1.74716	13.9465	0.632665	0.689787	0.0297	0.4699	3	YES	0	17.2198	7.5702	0.0335953	0.105931	1	0
PF3D7_0812300	sporozoite surface protein 3, putative (SSP3)	2	Signal, TM	0	6	YES	0	3	YES	0	3.68403	1.69727	0.0129562	0.093049	0.761	0.0398	3	YES	0	16.5827	1.12996	2.37885e-06	0.000138766	1	0
PF3D7_0515700	glideosome-associated protein 40, putative (GAP40)	2	10 TMs	1	3	YES	0	0	NO	0	0.584804	2.53251	0.373901	0.42809	-	-	3	YES	0	16.0104	4.78974	0.0130215	0.051208	1	0
PF3D7_0204700	hexose transporter (HT)	2	12 TMs	1	6	YES	0	3	NO	0	2.71442	2.88072	0.138998	0.42809	0.3227	0.1813	3	YES	0	15.6595	2.95903	0.00719287	0.0331251	1	0
PF3D7_0408700	sporozoite micronemal protein essential for cell traversal (PLP1)	2	2 TMs	1	3	YES	0	0	NO	0	0.793701	1.49211	0.373901	0.42809	-	-	3	YES	0	13.6163	2.8573	0.00405972	0.022788	0.9957	0.0004
PF3D7_0423500	glideosome associated protein with multiple membrane spans 2 (GAPM2)	2	6 TMs	2	3	YES	0	0	NO	0	0.171571	5.7456	0.155699	0.42809	-	-	3	YES	0	13.496	7.35672	0.0631295	0.184128	1	0
PF3D7_0917900	heat shock protein 70 (HSP70-2)	2	Signal	0	4	YES	0	1	NO	0	1.5874	2.22638	0.373901	0.42809	0.221	0.3881	3	YES	0	13.2192	2.10612	0.00387456	0.0227594	0.999	0.0001
PF3D7_1028900	inner membrane complex protein 1m, putative (IMC1m)	2	TM	0	3	YES	0	0	NO	0	-	-	-	-	-	-	3	YES	0	12.3245	1.33826	0.000117224	0.00151957	1	0
PF3D7_1409400	conserved Plasmodium membrane protein, unknown function	2	4 TMs	1	3	YES	0	0	NO	0	0.550321	2.81362	0.373901	0.42809	-	-	3	YES	0	11.2364	4.83825	0.0230083	0.0797319	1	0
PF3D7_1037300	ADP/ATP transporter on adenylate translocase (ADT)	2	3 TMs	0	3	YES	0	0	NO	0	-	-	-	-	-	-	3	YES	0	10.2599	1.39676	0.000270381	0.0029573	1	0
PF3D7_0918000	glideosome-associated protein 50 (GAP50)	2	Signal, GPI	0	4	YES	0	1	NO	0	1.81712	2.81362	0.373901	0.42809	0.296	0.2429	3	YES	0	9.52441	1.23193	4.79822e-05	0.000853326	1	0
PF3D7_1237700	conserved protein, unknown function	2	5 TMs	1	3	YES	0	0	NO	0	0.693361	1.88567	0.373901	0.42809	-	-	3	YES	0	8.29134	2.8256	0.00821824	0.0364099	0.9993	0.0001
PF3D7_1446900	glutaminyl-peptide cyclotransferase, putative	2	TM	0	6	YES	0	3	YES	0	8.43433	1.34303	0.000233946	0.00616057	0.999	0.0004	3	YES	0	7.55953	1.23193	7.36198e-05	0.00101474	1	0
PF3D7_1238000	COPI associated protein, putative	2	4 TMs	0	3	YES	0	0	NO	0	-	-	-	-	-	-	3	YES	0	7.48887	1.73227	0.00315632	0.0198515	1	0
PF3D7_1323700	glideosome associated protein with multiple membrane spans 1 (GAPM1)	2	6 TMs	1	3	YES	0	0	NO	0	0.793701	1.49211	0.373901	0.42809	-	-	3	YES	0	6.75331	7.06339	0.108367	0.287565	0.6193	0.0622
PF3D7_1411100.1,PF3D7_1411100.2	conserved Plasmodium membrane protein, unknown function	2	8 TMs	0	3	YES	0	0	NO	0	-	-	-	-	-	-	3	YES	0	6.31636	1.09308	3.6055e-06	0.000140214	0.9997	0
PF3D7_0827900	protein disulfide isomerase (PDI8)	2	Signal	0	3	YES	0	0	NO	0	-	-	-	-	-	-	3	YES	0	5.73879	1.77823	0.00626508	0.0310504	0.961	0.0049
PF3D7_0506900	rhomboid protease ROM4 (ROM4)	2	6 TMs	0	3	YES	0	0	NO	0	-	-	-	-	-	-	3	YES	0	5.42884	1.69727	0.00519449	0.0263489	0.9957	0.0004
PF3D7_1430700	NADP-specific glutamate dehydrogenase (GDH2)	2	Signal	0	3	YES	0	0	NO	0	-	-	-	-	-	-	3	YES	0	4.16017	1.41657	0.00208916	0.0140616	0.9853	0.0017
PF3D7_0620000	conserved Plasmodium protein, unknown function	2	Signal, GPI	0	4	YES	0	1	NO	0	1.70998	2.53251	0.373901	0.42809	0.2593	0.295	3	YES	0	4	1	2.52738e-61	0	0.9947	0.0005
PF3D7_0316700	HVA22/TB2/DP1 family protein, putative	2	3 TMs	0	3	YES	0	0	NO	0	-	-	-	-	-	-	3	YES	0	3.63424	2.03963	0.034992	0.106497	0.8873	0.0108
PF3D7_0508000	6-cysteine protein (P38)	2	Signal, GPI	0	5	YES	0	3	YES	0	2.71442	1.69727	0.0308062	0.173835	0.671	0.0709	2	YES	0	4.62607	3.78213	0.116875	0.287565	0.6497	0.0387
PF3D7_0508200	longevity-assurance (LAG1) protein, putative	2	7 TMs	0	2	YES	0	0	NO	0	-	-	-	-	-	-	2	YES	0	3.47603	2.94975	0.116793	0.287565	0.6047	0.0714
PF3D7_1457000	signal peptide peptidase (SPP)	2	8 TMs	0	2	YES	0	0	NO	0	-	-	-	-	-	-	2	YES	0	3.30193	3.03769	0.136073	0.304355	0.5893	0.0826
PF3D7_0316600	formate-nitrite transporter (FNT)	2	6 TMs	0	2	YES	0	0	NO	0	-	-	-	-	-	-	2	YES	0	3.27107	2.82932	0.119667	0.287565	0.6323	0.0529
PF3D7_1252100	rhoptry neck protein 3 (RON3)	2	Signal, 3 TMs	1	2	YES	0	0	NO	0	0.793701	1.49211	0.373901	0.42809	-	-	2	YES	0	3.10723	5.26236	0.211734	0.37605	0.642	0.0459
PF3D7_1146300	conserved Plasmodium protein, unknown function	2	2 TMs	0	2	YES	0	0	NO	0	-	-	-	-	-	-	2	YES	0	2.8845	2.83	0.152537	0.317786	0.5863	0.0848
PF3D7_1326000	conserved Plasmodium protein, unknown function	2	TM	0	2	YES	0	0	NO	0	-	-	-	-	-	-	2	YES	0	2.62074	2.46821	0.138469	0.304807	0.6123	0.0668
PF3D7_1132800	aquaglyceroporin (AQP)	2	6 TMs, Signal	0	2	YES	0	0	NO	0	-	-	-	-	-	-	2	YES	0	2.62074	2.46821	0.138469	0.304807	0.579	0.0957
PF3D7_1452000	rhoptry neck protein 2 (RON2)	3	Signal, TM	1	3	NO	0	0	NO	0	0.48075	3.55576	0.373901	0.42809	-	-	3	NO	0	3.75366	7.37566	0.192514	0.370219	0.5403	0.1129
PF3D7_1449000	gamete egress and sporozoite traversal protein, putative (GEST)	3	Signal, TM	2	3	NO	0	0	NO	0	0.212645	3.90602	0.120445	0.42809	-	-	3	NO	0	3.06687	6.34427	0.250681	0.37605	0.3377	0.1734
PF3D7_0405900	apical sushi protein (ASP)	3	TM, Signal, GPI	2	3	NO	0	0	NO	0	0.43679	2.07842	0.12142	0.42809	-	-	3	NO	0	2.15443	4.73047	0.293673	0.37605	0.4633	0.142
PF3D7_1023000	conserved Plasmodium membrane protein, unknown function	3	5 TMs	0	2	NO	0	0	NO	0	-	-	-	-	-	-	2	NO	0	3.1748	4.23296	0.237796	0.37605	0.3893	0.1631
PF3D7_0605900	long chain polyunsaturated fatty acid elongation enzyme, putative	3	7 TMs	0	2	NO	0	0	NO	0	-	-	-	-	-	-	2	NO	0	3.10723	4.0827	0.235241	0.37605	0.4197	0.1559
PF3D7_1331300	signal peptidase 21 kDa subunit (SP21)	3	3 TMs	0	2	NO	0	0	NO	0	-	-	-	-	-	-	2	NO	0	2.28943	2.46821	0.187502	0.362574	0.5297	0.1172
PF3D7_0922900	3-oxoacyl-[acyl-carrier-protein] reductase (FabG)	3	Signal, Signal	0	2	NO	0	0	NO	0	-	-	-	-	-	-	2	NO	0	2.28943	2.46821	0.187502	0.362574	0.4843	0.133
PF3D7_1135900	3-oxo-5-alpha-steroid 4-dehydrogenase, putative	3	5 TMs	0	2	NO	0	0	NO	0	-	-	-	-	-	-	2	NO	0	2.15443	2.24183	0.174958	0.344018	0.483	0.1352
PF3D7_1134100	protein disulfide isomerase (PDI-11)	3	Signal	0	2	NO	0	0	NO	0	-	-	-	-	-	-	2	NO	0	2.15443	2.24183	0.174958	0.344018	0.4527	0.1465
PF3D7_0930300	merozoite surface protein 1 (MSP1)	3	TM, GPI	0	2	NO	0	0	NO	0	-	-	-	-	-	-	2	NO	0	2	2	0.158302	0.324011	0.1173	0.3926
PF3D7_0206200	pantothenate transporter (PAT)	3	11 TMs	1	2	NO	0	0	NO	0	0.693361	1.88567	0.373901	0.42809	-	-	2	NO	0	1.44225	3.55576	0.518519	0.520004	0.4797	0.1374
PF3D7_1352500	thioredoxin-related protein, putative	3	2 TMs, Signal	0	1	NO	0	0	NO	0	-	-	-	-	-	-	1	NO	0	2.57128	5.13334	0.373901	0.37605	0.326	0.1812
PF3D7_0519200	V-type proton ATPase 16 kDa proteolipid subunit	3	4 TMs	0	1	NO	0	0	NO	0	-	-	-	-	-	-	1	NO	0	2.35133	4.39679	0.373901	0.37605	0.3193	0.1964
PF3D7_1116700	dipeptidyl aminopeptidase 1 (DPAP1)	3	TM, Signal	0	1	NO	0	0	NO	0	-	-	-	-	-	-	1	NO	0	2.22398	3.99253	0.373901	0.37605	0.2943	0.2464
PF3D7_1229300	conserved Plasmodium protein, unknown function	3	TM, Signal	0	1	NO	0	0	NO	0	-	-	-	-	-	-	1	NO	0	2.15443	3.77877	0.373901	0.37605	0.2627	0.2989
PF3D7_0708700	Cg8 protein	3	TM	0	1	NO	0	0	NO	0	-	-	-	-	-	-	1	NO	0	2.08008	3.55576	0.373901	0.37605	0.3147	0.2108
PF3D7_1246800	signal recognition particle receptor, beta subunit (SRPR-beta)	3	TM	0	1	NO	0	0	NO	0	-	-	-	-	-	-	1	NO	0	1.91293	3.07551	0.373901	0.37605	0.3023	0.2246
PF3D7_0106300	calcium-transporting ATPase (ATP6)	3	8 TMs	0	1	NO	0	0	NO	0	-	-	-	-	-	-	1	NO	0	1.91293	3.07551	0.373901	0.37605	0.2293	0.3408
PF3D7_1105800	conserved Plasmodium protein, unknown function	3	TM, Signal	0	1	NO	0	0	NO	0	-	-	-	-	-	-	1	NO	0	1.81712	2.81362	0.373901	0.37605	0.2973	0.2357
PF3D7_1002900	conserved Plasmodium protein, unknown function	3	TM	0	1	NO	0	0	NO	0	-	-	-	-	-	-	1	NO	0	1.81712	2.81362	0.373901	0.37605	0.312	0.2131
PF3D7_0422000	steroid dehydrogenase, putative	3	TM, Signal	0	1	NO	0	0	NO	0	-	-	-	-	-	-	1	NO	0	1.81712	2.81362	0.373901	0.37605	0.2917	0.2506
PF3D7_1113300	UDP-galactose transporter, putative	3	8 TMs	0	1	NO	0	0	NO	0	-	-	-	-	-	-	1	NO	0	1.70998	2.53251	0.373901	0.37605	0.2743	0.2786
PF3D7_1121000	palmitoyltransferase, putative (DHHC3)	3	4 TMs	0	1	NO	0	0	NO	0	-	-	-	-	-	-	1	NO	0	1.70998	2.53251	0.373901	0.37605	0.27	0.2842
PF3D7_1353600	ER lumen protein retaining receptor (ERD2)	3	4 TMs	0	1	NO	0	0	NO	0	-	-	-	-	-	-	1	NO	0	1.70998	2.53251	0.373901	0.37605	0.2953	0.2443
PF3D7_1358700	HVA22-like protein, putative	3	3 TMs	0	1	NO	0	0	NO	0	-	-	-	-	-	-	1	NO	0	1.70998	2.53251	0.373901	0.37605	0.308	0.22
PF3D7_1342500	sporozoite protein essential for cell traversal (SPECT1)	3	Signal, Signal	0	1	NO	0	0	NO	0	-	-	-	-	-	-	1	NO	0	1.5874	2.22638	0.373901	0.37605	0.282	0.2629
PF3D7_1354400	V-type proton ATPase 21 kDa proteolipid subunit, putative	3	4 TMs, Signal	0	1	NO	0	0	NO	0	-	-	-	-	-	-	1	NO	0	1.5874	2.22638	0.373901	0.37605	0.2973	0.2357
PF3D7_0903100	protein RER1, putative (RER1)	3	3 TMs	0	1	NO	0	0	NO	0	-	-	-	-	-	-	1	NO	0	1.5874	2.22638	0.373901	0.37605	0.2847	0.2588
PF3D7_1330400.1	ER lumen protein retaining receptor 1, putative	3	8 TMs	0	1	NO	0	0	NO	0	-	-	-	-	-	-	1	NO	0	1.5874	2.22638	0.373901	0.37605	0.2667	0.2898
PF3D7_1032500	DER1-like protein, putative (Der1-2)	3	5 TMs, Signal	0	1	NO	0	0	NO	0	-	-	-	-	-	-	1	NO	0	1.5874	2.22638	0.373901	0.37605	0.266	0.2935
PF3D7_0524700	mitochondrial import receptor subunit tom22, putative (TOM22)	3	TM	0	1	NO	0	0	NO	0	-	-	-	-	-	-	1	NO	0	1.44225	1.88567	0.373901	0.37605	0.28	0.2649
PF3D7_1410700	conserved Plasmodium protein, unknown function	3	Signal, Signal	0	1	NO	0	0	NO	0	-	-	-	-	-	-	1	NO	0	1.44225	1.88567	0.373901	0.37605	0.213	0.3503
PF3D7_0615100	enoyl-acyl carrier reductase (ENR)	3	Signal, Signal	0	1	NO	0	0	NO	0	-	-	-	-	-	-	1	NO	0	1.44225	1.88567	0.373901	0.37605	0.167	0.3751
PF3D7_0628300	choline/ethanolaminephosphotransferase, putative (CEPT)	3	8 TMs	0	1	NO	0	0	NO	0	-	-	-	-	-	-	1	NO	0	1.44225	1.88567	0.373901	0.37605	0.1903	0.3659
PF3D7_1105900	conserved Plasmodium membrane protein, unknown function	3	4 TMs, Signal	0	1	NO	0	0	NO	0	-	-	-	-	-	-	1	NO	0	1.44225	1.88567	0.373901	0.37605	0.2697	0.2861
PF3D7_1438100	secretory complex protein 62 (SEC62)	3	3 TMs	0	1	NO	0	0	NO	0	-	-	-	-	-	-	1	NO	0	1.44225	1.88567	0.373901	0.37605	0.1893	0.3674
PF3D7_0409500	conserved Plasmodium protein, unknown function	3	3 TMs	0	1	NO	0	0	NO	0	-	-	-	-	-	-	1	NO	0	1.44225	1.88567	0.373901	0.37605	0.1803	0.372
PF3D7_0526900	transmembrane emp24 domain-containing protein, putative	3	2 TMs, Signal	0	1	NO	0	0	NO	0	-	-	-	-	-	-	1	NO	0	1.44225	1.88567	0.373901	0.37605	0.2447	0.3246
PF3D7_0817500	protein kinase c inhibitor-like protein, putative	3	TM, Signal	0	1	NO	0	0	NO	0	-	-	-	-	-	-	1	NO	0	1.44225	1.88567	0.373901	0.37605	0.249	0.3179
PF3D7_0413700	lysine decarboxylase-like protein, putative	3	TM	0	1	NO	0	0	NO	0	-	-	-	-	-	-	1	NO	0	1.44225	1.88567	0.373901	0.37605	0.2017	0.3597
PF3D7_0911900	falstatin (ICP)	3	Signal, Signal	0	1	NO	0	0	NO	0	-	-	-	-	-	-	1	NO	0	1.44225	1.88567	0.373901	0.37605	0.165	0.3767
PF3D7_1020800	dihydrolipoamide acyltransferase component E2 (DLAT)	3	Signal, Signal	0	1	NO	0	0	NO	0	-	-	-	-	-	-	1	NO	0	1.44225	1.88567	0.373901	0.37605	0.1353	0.3894
PF3D7_1367700	alanine--tRNA ligase (AlaRS)	3	Signal, Signal	0	1	NO	0	0	NO	0	-	-	-	-	-	-	1	NO	0	1.44225	1.88567	0.373901	0.37605	0.0677	0.4011
PF3D7_0612800	6-cysteine protein (P12p)	3	Signal, GPI	0	1	NO	0	0	NO	0	-	-	-	-	-	-	1	NO	0	1.44225	1.88567	0.373901	0.37605	0.1993	0.3628
PF3D7_1038000.1,PF3D7_1038000.2	antigen UB05	3	2 TMs, Signal	0	1	NO	0	0	NO	0	-	-	-	-	-	-	1	NO	0	1.44225	1.88567	0.373901	0.37605	0.2773	0.2689
PF3D7_0826100	E3 ubiquitin-protein ligase, putative	3	2 TMs	0	1	NO	0	0	NO	0	-	-	-	-	-	-	1	NO	0	1.44225	1.88567	0.373901	0.37605	0.0017	0.4135
PF3D7_0613300	rhoptry protein ROP14 (ROP14)	3	11 TMs	0	1	NO	0	0	NO	0	-	-	-	-	-	-	1	NO	0	1.44225	1.88567	0.373901	0.37605	0.0613	0.4063
PF3D7_1431900	inner membrane complex suture component, putative (ISC3)	3	10 TMs	0	1	NO	0	0	NO	0	-	-	-	-	-	-	1	NO	0	1.44225	1.88567	0.373901	0.37605	0.13	0.391
PF3D7_1346100	protein transport protein SEC61 subunit alpha (SEC61)	3	8 TMs	0	1	NO	0	0	NO	0	-	-	-	-	-	-	1	NO	0	1.25992	1.49211	0.373901	0.37605	0	0.7341
PF3D7_1365700	SNARE associated Golgi protein, putative	3	6 TMs	0	1	NO	0	0	NO	0	-	-	-	-	-	-	1	NO	0	1.25992	1.49211	0.373901	0.37605	0	0.7341
PF3D7_1444300	1-acyl-sn-glycerol-3-phosphate acyltransferase, putative (LPAAT)	3	2 TMs, Signal	0	1	NO	0	0	NO	0	-	-	-	-	-	-	1	NO	0	1.25992	1.49211	0.373901	0.37605	0	0.7341
PF3D7_1462700	cytochrome c1 precursor, putative	3	TM	0	1	NO	0	0	NO	0	-	-	-	-	-	-	1	NO	0	1.25992	1.49211	0.373901	0.37605	0	0.7341
PF3D7_1021400	endomembrane protein 70, putative	3	9 TMs, Signal	0	1	NO	0	0	NO	0	-	-	-	-	-	-	1	NO	0	1.25992	1.49211	0.373901	0.37605	0	0.7341
PF3D7_1135300	conserved Plasmodium membrane protein, unknown function	3	8 TMs	0	1	NO	0	0	NO	0	-	-	-	-	-	-	1	NO	0	1.25992	1.49211	0.373901	0.37605	0	0.7341
PF3D7_1321600	phosphodiesterase gamma, putative (PDEgamma)	3	6 TMs	0	1	NO	0	0	NO	0	-	-	-	-	-	-	1	NO	0	1.25992	1.49211	0.373901	0.37605	0	0.7341
PF3D7_1315600	CDP-diacylglycerol--inositol 3-phosphatidyltransferase (PIS)	3	3 TMs, Signal	0	1	NO	0	0	NO	0	-	-	-	-	-	-	1	NO	0	1.25992	1.49211	0.373901	0.37605	0	0.7341
PF3D7_1310500	conserved protein, unknown function	3	2 TMs, Signal	0	1	NO	0	0	NO	0	-	-	-	-	-	-	1	NO	0	1.25992	1.49211	0.373901	0.37605	0	0.7341
PF3D7_0806800	vacuolar proton translocating ATPase subunit A, putative	3	6 TMs	1	1	NO	0	0	NO	0	0.693361	1.88567	0.373901	0.42809	-	-	1	NO	0	1.10064	4.19822	0.878688	0.878688	0.3007	0.2268
PF3D7_0818200	14-3-3 protein (14-3-3I)	4	-	0	6	YES	2	3	YES	0	5.79889	2.10501	0.0149736	0.0985763	0.9503	0.0077	3	YES	2	28.4798	1.14981	2.00417e-06	0.000138766	1	0
PF3D7_1246200	actin I (ACT1)	4	-	2	6	YES	2	3	YES	0	7.7059	3.71291	0.0249036	0.151337	0.9957	0.0017	3	YES	2	26.4447	3.12892	0.00411936	0.022788	1	0
PF3D7_1342600	myosin A (MyoA)	4	-	2	6	YES	3	3	NO	3	5.33797	9.80174	0.169612	0.42809	0.4777	0.1098	3	YES	0	20.4485	10.6514	0.0417456	0.122781	1	0
PF3D7_0919300	thioredoxin-like protein 1, putative (TrxL1)	4	-	2	5	YES	1	2	NO	0	0.648499	7.72576	0.637398	0.689787	0	0.8285	3	YES	1	18.9664	4.72377	0.0157879	0.0601978	1	0
PF3D7_0322000	peptidyl-prolyl cis-trans isomerase (CYP19A)	4	-	1	3	YES	2	0	NO	0	0.5	3.322	0.373901	0.42809	-	-	3	YES	2	17.6378	5.28049	0.0181044	0.065325	1	0
PF3D7_1137800	conserved Plasmodium protein, unknown function	4	-	3	6	YES	2	3	YES	0	2.91968	1.82487	0.0128183	0.093049	0.8937	0.0256	3	YES	2	13.8069	2.6657	0.00317625	0.0198515	0.9947	0.0005
PF3D7_1235700	ATP synthase subunit beta, mitochondrial	5	-	0	6	YES	0	3	YES	0	108.883	1.05829	1.41837e-08	1.12051e-06	1	0	3	YES	0	68.5151	2.36516	0.00104823	0.00898466	1	0
PF3D7_1444800	fructose-bisphosphate aldolase (FBPA)	5	-	0	4	YES	0	1	NO	0	1.5874	2.22638	0.373901	0.42809	0.2487	0.3387	3	YES	0	51.8169	1.48213	6.43697e-05	0.00101474	1	0
PF3D7_1407700	conserved Plasmodium protein, unknown function	5	-	1	4	YES	0	1	NO	0	0.843433	4.77548	0.806157	0.849152	0.0627	0.4577	3	YES	0	33.4259	4.02645	0.00425086	0.0228892	1	0
PF3D7_0819600	conserved Plasmodium protein, unknown function	5	-	0	6	YES	0	3	YES	0	4.64159	1.1375	3.25641e-05	0.00128628	0.987	0.0035	3	YES	0	32.2686	1.29628	2.0498e-05	0.000478287	1	0
PF3D7_0818900	heat shock protein 70 (HSP70)	5	-	2	4	YES	0	1	NO	0	0.829827	11.1375	0.861332	0.895332	0.3303	0.1577	3	YES	0	31.9106	4.1607	0.00504933	0.0259892	1	0
PF3D7_1451100	elongation factor 2 (eEF2)	5	-	1	3	YES	0	0	NO	0	0.693361	1.88567	0.373901	0.42809	-	-	3	YES	0	26.3682	2.80368	0.00162767	0.0129473	1	0
PF3D7_1462800	glyceraldehyde-3-phosphate dehydrogenase (GAPDH)	5	-	1	6	YES	0	3	YES	0	3.03659	3.35658	0.118617	0.42809	0.7217	0.0547	3	YES	0	24.8527	4.21834	0.00629879	0.0310504	1	0
PF3D7_1117700	GTP-binding nuclear protein ran/tc4 (RAN)	5	-	0	3	YES	0	0	NO	0	-	-	-	-	-	-	3	YES	0	19.3633	1.24747	2.04138e-05	0.000478287	1	0
PF3D7_1140400	conserved Plasmodium protein, unknown function	5	-	0	3	YES	0	0	NO	0	-	-	-	-	-	-	3	YES	0	19.1475	1.32337	5.30228e-05	0.000883713	1	0
PF3D7_0814600	conserved Plasmodium protein, unknown function	5	-	0	3	YES	0	0	NO	0	-	-	-	-	-	-	3	YES	0	18.5509	2.19556	0.00300469	0.0194749	0.999	0.0001
PF3D7_1120100	phosphoglycerate mutase, putative (PGM1)	5	-	0	3	YES	0	0	NO	0	-	-	-	-	-	-	3	YES	0	18.2195	1.30958	4.87615e-05	0.000853326	1	0
PF3D7_0618500	malate dehydrogenase (MDH)	5	-	0	3	YES	0	0	NO	0	-	-	-	-	-	-	3	YES	0	18	1	0	0	1	0
PF3D7_0816500	small heat shock protein HSP20, putative (HSP20)	5	-	1	5	YES	0	2	NO	0	0.973672	9.13839	0.97902	1	0	0.8285	3	YES	0	17.411	8.8003	0.0389342	0.115483	1	0
PF3D7_1361800	conserved Plasmodium protein, unknown function	5	-	1	4	YES	0	1	NO	0	1	3.55576	1	1	0.1623	0.4225	3	YES	0	17.1554	6.53065	0.0242394	0.0831745	0.8007	0.0162
PF3D7_1460600	inner membrane complex sub-compartment protein 3 (ISP3)	5	-	0	3	YES	0	0	NO	0	-	-	-	-	-	-	3	YES	0	16.7269	1.48876	0.000254114	0.00286903	1	0
PF3D7_0929600	G2 protein, putative	5	-	0	6	YES	0	3	YES	0	6.60385	2.03963	0.0101293	0.0889129	0.9287	0.013	3	YES	0	16.3988	1.24227	2.38e-05	0.000520625	1	0
PF3D7_1011000	inner membrane complex sub-compartment protein 1 (ISP1)	5	-	0	3	YES	0	0	NO	0	-	-	-	-	-	-	3	YES	0	15.9517	2.27885	0.00432908	0.0229572	1	0
PF3D7_0518900	conserved Plasmodium protein, unknown function	5	-	0	3	YES	0	0	NO	0	-	-	-	-	-	-	3	YES	0	15.394	1.26135	3.41309e-05	0.000663656	1	0
PF3D7_1246400	myosin A tail domain interacting protein (MTIP)	5	-	1	3	YES	0	0	NO	0	0.693361	1.88567	0.373901	0.42809	-	-	3	YES	0	14.1503	2.28853	0.00228803	0.0151096	1	0
PF3D7_1347500	DNA/RNA-binding protein Alba 4 (ALBA4)	5	-	0	3	YES	0	0	NO	0	-	-	-	-	-	-	3	YES	0	13.9864	1.62345	0.000705087	0.00649423	1	0
PF3D7_0627500	protein DJ-1 (DJ1)	5	-	0	3	YES	0	0	NO	0	-	-	-	-	-	-	3	YES	0	13.6798	1.31174	7.53804e-05	0.00101474	1	0
PF3D7_1213400	conserved Plasmodium protein, unknown function	5	-	0	4	YES	0	1	NO	0	1.44225	1.88567	0.373901	0.42809	0.1643	0.4113	3	YES	0	13.6082	1.78266	0.0014422	0.0117389	1	0
PF3D7_0723300	conserved Plasmodium protein, unknown function	5	-	1	4	YES	0	1	NO	0	0.763143	7.91647	0.770531	0.822594	0.0003	0.5046	3	YES	0	13.5334	4.77305	0.0257031	0.0864512	1	0
PF3D7_1438900	thioredoxin peroxidase 1 (Trx-Px1)	5	-	0	3	YES	0	0	NO	0	-	-	-	-	-	-	3	YES	0	13.2192	2.44989	0.00754167	0.0342803	0.9987	0.0001
PF3D7_1008700	tubulin beta chain	5	-	3	6	YES	0	3	NO	0	1.22559	2.3889	0.606135	0.674432	0	0.8285	3	YES	0	13.0545	2.28826	0.00185998	0.0140616	1	0
PF3D7_0109000	photosensitized INA-labeled protein PHIL1, putative (PHIL1)	5	-	1	3	YES	0	0	NO	0	0.48075	3.55576	0.373901	0.42809	-	-	3	YES	0	11.8878	6.46959	0.0377764	0.113006	0.9993	0.0001
PF3D7_0922500	phosphoglycerate kinase (PGK)	5	-	0	3	YES	0	0	NO	0	-	-	-	-	-	-	3	YES	0	11.6348	1.55274	0.000642533	0.00624685	1	0
PF3D7_1236600	p25-alpha family protein, putative	5	-	0	3	YES	0	0	NO	0	-	-	-	-	-	-	3	YES	0	11.5978	1.14392	6.00052e-06	0.000190926	1	0
PF3D7_1211800,PF3D7_1365900	polyubiquitin (PfpUB)	5	-	0	4	YES	0	1	NO	0	3.39121	8.2909	0.373901	0.42809	0.3203	0.203	3	YES	0	11.1975	1.21335	2.6995e-05	0.00055578	1	0
PF3D7_1230300	subpellicular microtubule protein 2, putative (SPM2)	5	-	0	5	YES	0	2	YES	0	3.10723	2.68066	0.117258	0.42809	0.6403	0.0869	3	YES	0	10.8008	1.73007	0.00167481	0.0130263	1	0
PF3D7_1221400	inner membrane complex protein 1h, putative (IMC1h)	5	-	1	5	YES	0	2	NO	0	1.5874	2.98421	0.373901	0.42809	0.4453	0.1321	3	YES	0	10.8008	3.03377	0.00718468	0.0331251	0.9763	0.003
PF3D7_1224300	polyadenylate-binding protein, putative (PABP)	5	-	0	3	YES	0	0	NO	0	-	-	-	-	-	-	3	YES	0	10.4464	1.97036	0.00390161	0.0227594	0.9997	0
PF3D7_0304100	inner membrane complex protein 1e, putative (IMC1e)	5	-	0	4	YES	0	1	NO	0	1.70998	2.53251	0.373901	0.42809	0.253	0.325	3	YES	0	10.4281	1.63093	0.00114973	0.00958112	1	0
PF3D7_0721600	40S ribosomal protein S5, putative	5	-	0	3	YES	0	0	NO	0	-	-	-	-	-	-	3	YES	0	10.2599	2.20885	0.007038	0.0331251	0.991	0.0008
PF3D7_1343000	phosphoethanolamine N-methyltransferase (PMT)	5	-	0	3	YES	0	0	NO	0	-	-	-	-	-	-	3	YES	0	10.1833	2.45559	0.0110373	0.0459887	0.9753	0.0034
PF3D7_1439800	vesicle-associated membrane protein, putative	5	-	0	3	YES	0	0	NO	0	-	-	-	-	-	-	3	YES	0	9.8132	1.47457	0.000523455	0.00538851	1	0
PF3D7_1015900	enolase (ENO)	5	-	0	3	YES	0	0	NO	0	-	-	-	-	-	-	3	YES	0	9.761	2.73168	0.0171464	0.0631709	0.9993	0.0001
PF3D7_0305700	ubiquitin-conjugating enzyme E2, putative	5	-	0	3	YES	0	0	NO	0	-	-	-	-	-	-	3	YES	0	9.34466	2.67631	0.0170745	0.0631709	0.8357	0.0133
PF3D7_0903700	alpha tubulin 1	5	-	2	6	YES	0	3	NO	0	1.4938	3.97239	0.578821	0.65324	0.0077	0.4934	3	YES	0	9.17182	4.91191	0.0343821	0.106493	0.9863	0.0016
PF3D7_0803800	proteasome subunit beta type-4	5	-	0	3	YES	0	0	NO	0	-	-	-	-	-	-	3	YES	0	8.88749	1.47219	0.000611566	0.00611566	1	0
PF3D7_0422400	40S ribosomal protein S19 (RPS19)	5	-	0	3	YES	0	0	NO	0	-	-	-	-	-	-	3	YES	0	8.6535	1.07037	6.55938e-07	7.65261e-05	1	0
PF3D7_0708400	heat shock protein 90 (HSP90)	5	-	0	3	YES	0	0	NO	0	-	-	-	-	-	-	3	YES	0	8.54532	1.47815	0.000682812	0.00645903	0.9993	0.0001
PF3D7_1412300	nuclear transport factor 2, putative (NTF2)	5	-	0	3	YES	0	0	NO	0	-	-	-	-	-	-	3	YES	0	8.47165	2.18289	0.00903179	0.0390262	0.9953	0.0004
PF3D7_1310700	RNA-binding protein, putative	5	-	1	3	YES	0	0	NO	0	0.629961	2.22638	0.373901	0.42809	-	-	3	YES	0	8.02854	4.42338	0.026744	0.0874804	0.9623	0.0046
PF3D7_1341800	inner membrane complex protein 1k, putative (IMC1k)	5	-	0	3	YES	0	0	NO	0	-	-	-	-	-	-	3	YES	0	7.82974	1.80174	0.00375652	0.0227594	0.9973	0.0002
PF3D7_1357000,PF3D7_1357100	elongation factor 1-alpha	5	-	3	4	YES	0	1	NO	0	0.36496	7.0988	0.280609	0.42809	0	0.8285	3	YES	0	7.72177	2.80651	0.014594	0.0567544	1	0
PF3D7_1244600	ADP-ribosylation factor GTPase-activating protein, putative (ARFGAP)	5	-	0	3	YES	0	0	NO	0	-	-	-	-	-	-	3	YES	0	7.71944	2.591	0.0205073	0.0717754	0.987	0.0013
PF3D7_0621400	Pf77 protein (ALV7)	5	-	0	3	YES	0	0	NO	0	-	-	-	-	-	-	3	YES	0	7.55953	1.23193	7.36198e-05	0.00101474	1	0
PF3D7_0821400	conserved Plasmodium protein, unknown function	5	-	0	3	YES	0	0	NO	0	-	-	-	-	-	-	3	YES	0	7.31861	1.08014	1.49546e-06	0.000130852	0.9993	0.0001
PF3D7_1219700	raf kinase inhibitor (RKIP)	5	-	0	3	YES	0	0	NO	0	-	-	-	-	-	-	3	YES	0	7.26848	2.81362	0.0293479	0.0942364	0.9633	0.0043
PF3D7_1222700	glideosome-associated protein 45 (GAP45)	5	-	2	3	YES	0	0	NO	0	0.5	2	0.158302	0.42809	-	-	3	YES	0	7.16285	4.14152	0.0274591	0.0889878	0.9647	0.004
PF3D7_1105100	histone H2B (H2B)	5	-	2	3	YES	0	0	NO	0	0.5	2	0.158302	0.42809	-	-	3	YES	0	6.85235	3.51387	0.0202708	0.0716646	0.9963	0.0003
PF3D7_1006000	conserved Plasmodium protein, unknown function	5	-	2	3	YES	0	0	NO	0	0.40548	2.27599	0.130073	0.42809	-	-	3	YES	0	6.65442	3.67349	0.026062	0.0864512	0.9787	0.0024
PF3D7_1028600	conserved Plasmodium protein, unknown function	5	-	0	3	YES	0	0	NO	0	-	-	-	-	-	-	3	YES	0	6.6494	1.09308	3.23086e-06	0.000140214	1	0
PF3D7_1226300	haloacid dehalogenase-like hydrolase, putative (HAD2)	5	-	0	4	YES	0	1	NO	0	1.44225	1.88567	0.373901	0.42809	0.2277	0.3645	3	YES	0	6.6494	1.09308	3.23086e-06	0.000140214	1	0
PF3D7_1017500	conserved Plasmodium protein, unknown function	5	-	0	3	YES	0	0	NO	0	-	-	-	-	-	-	3	YES	0	6.60385	1.7429	0.00416695	0.022788	0.997	0.0002
PF3D7_0513300	purine nucleoside phosphorylase (PNP)	5	-	0	3	YES	0	0	NO	0	-	-	-	-	-	-	3	YES	0	6.16224	2.08242	0.012708	0.051208	0.977	0.0028
PF3D7_0209500	conserved Plasmodium protein, unknown function	5	-	0	3	YES	0	0	NO	0	-	-	-	-	-	-	3	YES	0	6.10911	2.69963	0.0343034	0.106493	0.9187	0.006
PF3D7_1204300	eukaryotic translation initiation factor 5A (EIF5A)	5	-	1	3	YES	0	0	NO	0	0.5	3.322	0.373901	0.42809	-	-	3	YES	0	6.10465	6.54729	0.0855228	0.243358	0.8993	0.0099
PF3D7_1465900	40S ribosomal protein S3	5	-	0	4	YES	0	1	NO	0	1.44225	1.88567	0.373901	0.42809	0.2437	0.3518	3	YES	0	6.0822	1.40405	0.000770779	0.00691725	1	0
PF3D7_1366500	nucleoside diphosphate kinase (NDK)	5	-	0	3	YES	0	0	NO	0	-	-	-	-	-	-	3	YES	0	6.07318	1.44449	0.00105249	0.00898466	0.9987	0.0001
PF3D7_0307200	60S ribosomal protein L7, putative	5	-	0	3	YES	0	0	NO	0	-	-	-	-	-	-	3	YES	0	5.64622	2.35915	0.0250517	0.0851273	0.947	0.0054
PF3D7_0304000	inner membrane complex protein 1a, putative (IMC1a)	5	-	3	6	YES	0	3	NO	0	0.509436	4.78363	0.356391	0.42809	0	0.8285	3	YES	0	5.51869	5.15964	0.0643462	0.186125	0.7803	0.021
PF3D7_1207400	conserved Plasmodium protein, unknown function	5	-	0	4	YES	0	1	NO	0	1.44225	1.88567	0.373901	0.42809	0.2	0.3995	3	YES	0	5.38321	2.56153	0.0362337	0.109326	0.7903	0.0194
PF3D7_0317600	40S ribosomal protein S11, putative (RPS11)	5	-	1	3	YES	0	0	NO	0	0.793701	1.49211	0.373901	0.42809	-	-	3	YES	0	5.31329	2.47352	0.0109291	0.0459887	0.988	0.001
PF3D7_0517000	60S ribosomal protein L12, putative	5	-	0	3	YES	0	0	NO	0	-	-	-	-	-	-	3	YES	0	5.31329	1.82994	0.00872869	0.038188	0.9863	0.0016
PF3D7_0806500	DnaJ protein, putative	5	-	0	3	YES	0	0	NO	0	-	-	-	-	-	-	3	YES	0	5.27763	1.63099	0.00415501	0.022788	0.9773	0.0026
PF3D7_1142500	60S ribosomal protein L28 (RPL28)	5	-	1	3	YES	0	0	NO	0	0.693361	1.88567	0.373901	0.42809	-	-	3	YES	0	5.27763	2.18012	0.0114388	0.0471009	0.994	0.0006
PF3D7_1019400	60S ribosomal protein L30e, putative	5	-	0	3	YES	0	0	NO	0	-	-	-	-	-	-	3	YES	0	5.12993	1.73283	0.00673749	0.0325404	0.991	0.0008
PF3D7_1361100	protein transport protein Sec24A (SEC24A)	5	-	0	3	YES	0	0	NO	0	-	-	-	-	-	-	3	YES	0	4.93242	1.63322	0.00488215	0.0255038	0.9837	0.002
PF3D7_0816200	vacuolar protein sorting-associated protein 2, putative (VPS2)	5	-	0	3	YES	0	0	NO	0	-	-	-	-	-	-	3	YES	0	4.4814	1.43235	0.00194117	0.0140616	0.987	0.0012
PF3D7_1129000	spermidine synthase (SpdSyn)	5	-	0	3	YES	0	0	NO	0	-	-	-	-	-	-	3	YES	0	4.4814	1.43235	0.00194117	0.0140616	0.985	0.0018
PF3D7_0913200	elongation factor 1-beta (EF-1beta)	5	-	0	3	YES	0	0	NO	0	-	-	-	-	-	-	3	YES	0	4.4814	2.00394	0.0201654	0.0716646	0.976	0.0032
PF3D7_0512600	ras-related protein Rab-1B (RAB1b)	5	-	0	3	YES	0	0	NO	0	-	-	-	-	-	-	3	YES	0	4.32675	1.88567	0.0161301	0.0607046	0.9737	0.0037
PF3D7_1421200	40S ribosomal protein S25 (RPS25)	5	-	0	3	YES	0	0	NO	0	-	-	-	-	-	-	3	YES	0	4.16017	1.41657	0.00208916	0.0140616	0.9907	0.0009
PF3D7_1235600	serine hydroxymethyltransferase (SHMT)	5	-	0	3	YES	0	0	NO	0	-	-	-	-	-	-	3	YES	0	4.16017	1.88567	0.0176489	0.0643448	0.8327	0.0147
PF3D7_1211400	heat shock protein DNAJ homologue Pfj4 (PfJ4)	5	-	0	3	YES	0	0	NO	0	-	-	-	-	-	-	3	YES	0	3.63424	1.7429	0.0158234	0.0601978	0.9043	0.0083
PF3D7_1468700	eukaryotic initiation factor 4A (eIF4A)	5	-	0	3	YES	0	0	NO	0	-	-	-	-	-	-	3	YES	0	3.30193	1.18068	0.000238853	0.00278662	0.9787	0.0024
PF3D7_1457200	thioredoxin 1 (TRX1)	5	-	0	3	YES	0	0	NO	0	-	-	-	-	-	-	3	YES	0	3.1748	2.22638	0.0667665	0.191543	0.8427	0.012
PF3D7_1003600	inner membrane complex protein 1c, putative (IMC1c)	5	-	0	3	YES	0	0	NO	0	-	-	-	-	-	-	3	YES	0	3.10723	1.58273	0.0128809	0.051208	0.9097	0.0075
PF3D7_1466300	26S proteasome regulatory subunit RPN2, putative (RPN2)	5	-	0	3	YES	0	0	NO	0	-	-	-	-	-	-	3	YES	0	3.10723	1.58273	0.0128809	0.051208	0.6183	0.0645
PF3D7_0422300	alpha tubulin 2	5	-	0	4	YES	0	1	NO	0	1.25992	1.49211	0.373901	0.42809	0	0.8285	3	YES	0	2.71442	1.69727	0.0308062	0.0980198	0.7937	0.0178
PF3D7_0919000	nucleosome assembly protein (NAPS)	5	-	0	3	YES	0	0	NO	0	-	-	-	-	-	-	3	YES	0	2.62074	1.26377	0.00204748	0.0140616	0.903	0.0091
PF3D7_0714000	histone H2B variant (H2B.Z)	5	-	0	3	YES	0	0	NO	0	-	-	-	-	-	-	3	YES	0	2.62074	1.26377	0.00204748	0.0140616	0.9157	0.0068
PF3D7_0619400	cell division cycle protein 48 homologue, putative	5	-	0	2	YES	0	0	NO	0	-	-	-	-	-	-	2	YES	0	8	6.25822	0.121004	0.287565	0.6367	0.0506
PF3D7_0525800	inner membrane complex protein 1g, putative (IMC1g)	5	-	0	3	YES	0	1	NO	0	1.44225	1.88567	0.373901	0.42809	0.2257	0.3766	2	YES	0	6.23168	5.0631	0.122421	0.287565	0.655	0.0288
PF3D7_0617900	histone H3 variant, putative (H3.3)	5	-	0	3	YES	0	1	NO	0	1.70998	2.53251	0.373901	0.42809	0.3003	0.2237	2	YES	0	5.71848	4.59835	0.118864	0.287565	0.654	0.0313
PF3D7_1463500	fam-a protein	5	-	0	2	YES	0	0	NO	0	-	-	-	-	-	-	2	YES	0	5.0658	4.10106	0.117271	0.287565	0.6483	0.0411
PF3D7_0922200	S-adenosylmethionine synthetase (SAMS)	5	-	0	2	YES	0	0	NO	0	-	-	-	-	-	-	2	YES	0	4.93242	3.99496	0.116693	0.287565	0.6553	0.0262
PF3D7_1338300	elongation factor 1-gamma, putative	5	-	0	2	YES	0	0	NO	0	-	-	-	-	-	-	2	YES	0	4.82028	4.01708	0.121681	0.287565	0.6377	0.0482
PF3D7_1012400	hypoxanthine-guanine phosphoribosyltransferase (HGPRT)	5	-	0	2	YES	0	0	NO	0	-	-	-	-	-	-	2	YES	0	4.51436	4.81263	0.171944	0.344018	0.5793	0.0935
PF3D7_1020900	ADP-ribosylation factor (ARF1)	5	-	0	2	YES	0	0	NO	0	-	-	-	-	-	-	2	YES	0	4.30887	3.56047	0.117147	0.287565	0.656	0.0236
PF3D7_0626800	pyruvate kinase (PyrK)	5	-	0	2	YES	0	0	NO	0	-	-	-	-	-	-	2	YES	0	4.21716	3.90412	0.141205	0.308886	0.6233	0.0599
PF3D7_1116900	conserved Plasmodium protein, unknown function	5	-	0	2	YES	0	0	NO	0	-	-	-	-	-	-	2	YES	0	4.08166	4.12355	0.160632	0.326867	0.6267	0.0576
PF3D7_0207300	serine repeat antigen 8 (SERA8)	5	-	0	2	YES	0	0	NO	0	-	-	-	-	-	-	2	YES	0	4.02073	3.65572	0.136525	0.304355	0.5707	0.0999
PF3D7_1351400	60S ribosomal protein L17, putative	5	-	0	2	YES	0	0	NO	0	-	-	-	-	-	-	2	YES	0	3.82586	3.20251	0.116554	0.287565	0.6533	0.0338
PF3D7_1215000	thioredoxin peroxidase 2 (Trx-Px2)	5	-	0	2	YES	0	0	NO	0	-	-	-	-	-	-	2	YES	0	3.63424	3.47372	0.147111	0.313957	0.627	0.0553
PF3D7_1003500	40S ribosomal protein S20e, putative	5	-	0	2	YES	0	0	NO	0	-	-	-	-	-	-	2	YES	0	3.53035	3.33281	0.143727	0.310521	0.6497	0.0387
PF3D7_1230100	thioredoxin-like associated protein 1, putative (TLAP1)	5	-	0	2	YES	0	0	NO	0	-	-	-	-	-	-	2	YES	0	3.53035	3.33281	0.143727	0.310521	0.5817	0.0914
PF3D7_1229400	macrophage migration inhibitory factor (MIF)	5	-	0	2	YES	0	0	NO	0	-	-	-	-	-	-	2	YES	0	3.27107	2.82932	0.119667	0.287565	0.6477	0.0435
PF3D7_0209800	ATP-dependent RNA helicase UAP56 (UAP56)	5	-	0	2	YES	0	0	NO	0	-	-	-	-	-	-	2	YES	0	3.03659	2.72316	0.127212	0.294863	0.5833	0.0892
PF3D7_0106800	ras-related protein Rab-5C (RAB5c)	5	-	0	2	YES	0	0	NO	0	-	-	-	-	-	-	2	YES	0	2.8845	2.83	0.152537	0.317786	0.5973	0.0759
PF3D7_1302800	40S ribosomal protein S7, putative	5	-	0	2	YES	0	0	NO	0	-	-	-	-	-	-	2	YES	0	2.75892	2.65291	0.145964	0.31342	0.596	0.0781
PF3D7_1004000	60S ribosomal protein L13, putative	5	-	0	2	YES	0	0	NO	0	-	-	-	-	-	-	2	YES	0	2.71442	2.3916	0.118319	0.287565	0.6103	0.0691
PF3D7_1006800	RNA-binding protein, putative	5	-	0	2	YES	0	0	NO	0	-	-	-	-	-	-	2	YES	0	2.46621	2.27599	0.130073	0.295621	0.585	0.087
PF3D7_1230400	ATP-dependent protease subunit ClpQ (ClpQ)	5	-	0	2	YES	0	0	NO	0	-	-	-	-	-	-	2	YES	0	2.28943	2.07842	0.12142	0.287565	0.5727	0.0978
PF3D7_1460700	60S ribosomal protein L27 (RPL27)	5	-	0	2	YES	0	0	NO	0	-	-	-	-	-	-	2	YES	0	2.28943	2.07842	0.12142	0.287565	0.6027	0.0736
PF3D7_0308500	activator of Hsp90 ATPase, putative	5	-	0	2	YES	0	0	NO	0	-	-	-	-	-	-	2	YES	0	2.08008	1.88567	0.116117	0.287565	0.5907	0.0804
PF3D7_0503400	actin-depolymerizing factor 1 (ADF1)	6	-	2	3	NO	0	0	NO	0	0.32183	3.16355	0.163388	0.42809	-	-	3	NO	0	5.38014	11.3387	0.16528	0.334381	0.3623	0.1657
PF3D7_1360800	falcilysin (FLN)	6	-	0	2	NO	0	0	NO	0	-	-	-	-	-	-	2	NO	0	4.82028	4.01708	0.121681	0.287565	0.556	0.1042
PF3D7_0214100	protein transport protein sec31 (SEC31)	6	-	0	2	NO	0	0	NO	0	-	-	-	-	-	-	2	NO	0	4.49794	3.81314	0.123553	0.288291	0.4873	0.1307
PF3D7_0524000	karyopherin beta (KASbeta)	6	-	0	2	NO	0	0	NO	0	-	-	-	-	-	-	2	NO	0	3.73251	3.6106	0.150235	0.317786	0.503	0.124
PF3D7_1409800	CUGBP Elav-like family member 2, putative (CELF2)	6	-	0	2	NO	0	0	NO	0	-	-	-	-	-	-	2	NO	0	3.30193	2.81362	0.116117	0.287565	0.57	0.102
PF3D7_0703500	erythrocyte membrane-associated antigen	6	-	0	2	NO	0	0	NO	0	-	-	-	-	-	-	2	NO	0	2.8845	3.60489	0.225698	0.37605	0.2037	0.3566
PF3D7_0820700	2-oxoglutarate dehydrogenase E1 component (KDH)	6	-	0	2	NO	0	0	NO	0	-	-	-	-	-	-	2	NO	0	2.8845	2.83	0.152537	0.317786	0.44	0.1511
PF3D7_1454700	6-phosphogluconate dehydrogenase, decarboxylating, putative	6	-	0	2	NO	0	0	NO	0	-	-	-	-	-	-	2	NO	0	2.71442	2.3916	0.118319	0.287565	0.5433	0.1086
PF3D7_0931800	proteasome subunit beta type-6, putative	6	-	0	2	NO	0	0	NO	0	-	-	-	-	-	-	2	NO	0	2.71442	3.25857	0.217001	0.37605	0.4553	0.1442
PF3D7_1242800	rab specific GDP dissociation inhibitor (rabGDI)	6	-	0	2	NO	0	0	NO	0	-	-	-	-	-	-	2	NO	0	2.51984	2.22638	0.116117	0.287565	0.5503	0.1064
PF3D7_0320300	T-complex protein 1 subunit epsilon (CCT5)	6	-	0	2	NO	0	0	NO	0	-	-	-	-	-	-	2	NO	0	2.51984	2.88291	0.205106	0.37605	0.419	0.1582
PF3D7_1466100	protein phosphatase containing kelch-like domains (PPKL)	6	-	0	2	NO	0	0	NO	0	-	-	-	-	-	-	2	NO	0	2.46621	2.27599	0.130073	0.295621	0.39	0.1607
PF3D7_0520900	S-adenosyl-L-homocysteine hydrolase (SAHH)	6	-	0	2	NO	0	0	NO	0	-	-	-	-	-	-	2	NO	0	2.46621	2.27599	0.130073	0.295621	0.511	0.1195
PF3D7_1223100	cAMP-dependent protein kinase regulatory subunit (PKAr)	6	-	0	2	NO	0	0	NO	0	-	-	-	-	-	-	2	NO	0	2.28943	2.07842	0.12142	0.287565	0.4943	0.1284
PF3D7_1229500	T-complex protein 1 subunit gamma (CCT3)	6	-	0	2	NO	0	0	NO	0	-	-	-	-	-	-	2	NO	0	2.28943	2.07842	0.12142	0.287565	0.467	0.1397
PF3D7_0909500	subpellicular microtubule protein 1, putative (SPM1)	6	-	0	2	NO	0	0	NO	0	-	-	-	-	-	-	2	NO	0	2.28943	2.46821	0.187502	0.362574	0.4403	0.1488
PF3D7_1136500.1,PF3D7_1136500.2	casein kinase 1	6	-	0	2	NO	0	0	NO	0	-	-	-	-	-	-	2	NO	0	2.28943	2.07842	0.12142	0.287565	0.5307	0.1151
PF3D7_1026800	40S ribosomal protein S2 (RPS2)	6	-	0	2	NO	0	0	NO	0	-	-	-	-	-	-	2	NO	0	2.15443	2.24183	0.174958	0.344018	0.5023	0.1262
PF3D7_1325100	phosphoribosylpyrophosphate synthetase	6	-	0	2	NO	0	0	NO	0	-	-	-	-	-	-	2	NO	0	2.15443	2.24183	0.174958	0.344018	0.4247	0.1535
PF3D7_0826700	receptor for activated c kinase (RACK)	6	-	0	2	NO	0	0	NO	0	-	-	-	-	-	-	2	NO	0	2.08008	1.88567	0.116117	0.287565	0.5093	0.1217
PF3D7_1446200	M17 leucyl aminopeptidase (LAP)	6	-	0	2	NO	0	0	NO	0	-	-	-	-	-	-	2	NO	0	2	2	0.158302	0.324011	0.361	0.1682
PF3D7_1342800	phosphoenolpyruvate carboxykinase (PEPCK)	6	-	0	2	NO	0	0	NO	0	-	-	-	-	-	-	2	NO	0	2	2	0.158302	0.324011	0.3563	0.1708
PF3D7_1111500	acylphosphatase, putative	6	-	0	2	NO	0	0	NO	0	-	-	-	-	-	-	2	NO	0	1.81712	1.7429	0.136073	0.304355	0.543	0.1107
PF3D7_1431600	ATP-specific succinyl-CoA synthetase beta subunit, putative	6	-	0	2	NO	0	0	NO	0	-	-	-	-	-	-	2	NO	0	1.5874	1.49211	0.116117	0.287565	0	0.7341
PF3D7_0729900	dynein heavy chain, putative	6	-	0	1	NO	0	0	NO	0	-	-	-	-	-	-	1	NO	0	3.77976	10.0046	0.373901	0.37605	0.2577	0.3077
PF3D7_0709700	lysophospholipase, putative	6	-	0	1	NO	0	0	NO	0	-	-	-	-	-	-	1	NO	0	3.63424	9.34685	0.373901	0.37605	0.3297	0.176
PF3D7_1211000	kinesin-7, putative	6	-	0	1	NO	0	0	NO	0	-	-	-	-	-	-	1	NO	0	2.71442	5.63832	0.373901	0.37605	0.2523	0.3128
PF3D7_0708800	heat shock protein 110 (HSP110c)	6	-	0	1	NO	0	0	NO	0	-	-	-	-	-	-	1	NO	0	2.6684	5.4738	0.373901	0.37605	0.2983	0.2313
PF3D7_0622800	leucine--tRNA ligase, putative	6	-	0	1	NO	0	0	NO	0	-	-	-	-	-	-	1	NO	0	2.57128	5.13334	0.373901	0.37605	0.272	0.2823
PF3D7_0915400	6-phosphofructokinase (PFK9)	6	-	0	1	NO	0	0	NO	0	-	-	-	-	-	-	1	NO	0	2.51984	4.95677	0.373901	0.37605	0.2483	0.3196
PF3D7_0410500	conserved Plasmodium protein, unknown function	6	-	0	1	NO	0	0	NO	0	-	-	-	-	-	-	1	NO	0	2.46621	4.77548	0.373901	0.37605	0.3263	0.1786
PF3D7_1110700	actin-like protein, putative (ALP1)	6	-	0	1	NO	0	0	NO	0	-	-	-	-	-	-	1	NO	0	2.35133	4.39679	0.373901	0.37605	0.3203	0.1914
PF3D7_1435300	NAD(P)H-dependent glutamate synthase, putative	6	-	0	1	NO	0	0	NO	0	-	-	-	-	-	-	1	NO	0	2.35133	4.39679	0.373901	0.37605	0.1523	0.3799
PF3D7_0621800	nascent polypeptide associated complex alpha chain, putative	6	-	0	1	NO	0	0	NO	0	-	-	-	-	-	-	1	NO	0	2.28943	4.19822	0.373901	0.37605	0.3203	0.1914
PF3D7_1329100	myosin C (MyoC)	6	-	0	1	NO	0	0	NO	0	-	-	-	-	-	-	1	NO	0	2.22398	3.99253	0.373901	0.37605	0.172	0.3736
PF3D7_0416800	small GTP-binding protein sar1 (SAR1)	6	-	0	1	NO	0	0	NO	0	-	-	-	-	-	-	1	NO	0	2.15443	3.77877	0.373901	0.37605	0.3247	0.1838
PF3D7_0920500	ADP-ribosylation factor, putative	6	-	0	1	NO	0	0	NO	0	-	-	-	-	-	-	1	NO	0	2.08008	3.55576	0.373901	0.37605	0.3147	0.2108
PF3D7_0617800	histone H2A (H2A)	6	-	0	2	NO	0	1	NO	0	1.44225	1.88567	0.373901	0.42809	0.2603	0.2785	1	NO	0	2.08008	3.55576	0.373901	0.37605	0.3183	0.1988
PF3D7_0910000	SET domain protein, putative (SET4)	6	-	0	1	NO	0	0	NO	0	-	-	-	-	-	-	1	NO	0	2.08008	3.55576	0.373901	0.37605	0.242	0.3279
PF3D7_0306300	glutaredoxin 1 (GRX1)	6	-	0	1	NO	0	0	NO	0	-	-	-	-	-	-	1	NO	0	2	3.322	0.373901	0.37605	0.3223	0.1863
PF3D7_1464700	ATP synthase (C/AC39) subunit, putative	6	-	0	1	NO	0	0	NO	0	-	-	-	-	-	-	1	NO	0	2	3.322	0.373901	0.37605	0.2957	0.2422
PF3D7_0810600	RNA helicase, putative	6	-	0	1	NO	0	0	NO	0	-	-	-	-	-	-	1	NO	0	2	3.322	0.373901	0.37605	0.229	0.3424
PF3D7_1349200	glutamate--tRNA ligase, putative	6	-	0	1	NO	0	0	NO	0	-	-	-	-	-	-	1	NO	0	1.91293	3.07551	0.373901	0.37605	0.226	0.3471
PF3D7_0513800	ras-related protein Rab-1A (RAB1a)	6	-	0	1	NO	0	0	NO	0	-	-	-	-	-	-	1	NO	0	1.91293	3.07551	0.373901	0.37605	0.315	0.2061
PF3D7_0903200	ras-related protein RAB7 (RAB7)	6	-	0	1	NO	0	0	NO	0	-	-	-	-	-	-	1	NO	0	1.91293	3.07551	0.373901	0.37605	0.3107	0.2177
PF3D7_1105000	histone H4 (H4)	6	-	0	1	NO	0	0	NO	0	-	-	-	-	-	-	1	NO	0	1.91293	3.07551	0.373901	0.37605	0.3197	0.1939
PF3D7_1130200	60S ribosomal protein P0 (PfP0)	6	-	0	1	NO	0	0	NO	0	-	-	-	-	-	-	1	NO	0	1.91293	3.07551	0.373901	0.37605	0.297	0.2379
PF3D7_1213800	proline--tRNA ligase (PRS)	6	-	0	1	NO	0	0	NO	0	-	-	-	-	-	-	1	NO	0	1.91293	3.07551	0.373901	0.37605	0.2517	0.3162
PF3D7_0108300	conserved Plasmodium protein, unknown function	6	-	0	1	NO	0	0	NO	0	-	-	-	-	-	-	1	NO	0	1.81712	2.81362	0.373901	0.37605	0.104	0.3943
PF3D7_0307100	40S ribosomal protein S12, putative	6	-	0	1	NO	0	0	NO	0	-	-	-	-	-	-	1	NO	0	1.81712	2.81362	0.373901	0.37605	0.318	0.2013
PF3D7_0617300	conserved Plasmodium protein, unknown function	6	-	0	1	NO	0	0	NO	0	-	-	-	-	-	-	1	NO	0	1.81712	2.81362	0.373901	0.37605	0.3117	0.2154
PF3D7_0828900	conserved Plasmodium protein, unknown function	6	-	0	1	NO	0	0	NO	0	-	-	-	-	-	-	1	NO	0	1.81712	2.81362	0.373901	0.37605	0.3047	0.2223
PF3D7_0419600	ran binding protein 1, putative	6	-	0	1	NO	0	0	NO	0	-	-	-	-	-	-	1	NO	0	1.81712	2.81362	0.373901	0.37605	0.296	0.2401
PF3D7_0624000	hexokinase (HK)	6	-	0	1	NO	0	0	NO	0	-	-	-	-	-	-	1	NO	0	1.81712	2.81362	0.373901	0.37605	0.2567	0.3094
PF3D7_1439400	ubiquinol-cytochrome c reductase iron-sulfur subunit, putative	6	-	0	1	NO	0	0	NO	0	-	-	-	-	-	-	1	NO	0	1.81712	2.81362	0.373901	0.37605	0.2833	0.2609
PF3D7_1132200	T-complex protein 1 subunit alpha (TCP1)	6	-	0	1	NO	0	0	NO	0	-	-	-	-	-	-	1	NO	0	1.70998	2.53251	0.373901	0.37605	0.2343	0.3344
PF3D7_1327300	conserved Plasmodium protein, unknown function	6	-	0	1	NO	0	0	NO	0	-	-	-	-	-	-	1	NO	0	1.70998	2.53251	0.373901	0.37605	0.0987	0.3959
PF3D7_0218500	small nuclear ribonucleoprotein Sm D2, putative (SNRPD2)	6	-	0	1	NO	0	0	NO	0	-	-	-	-	-	-	1	NO	0	1.70998	2.53251	0.373901	0.37605	0.317	0.2037
PF3D7_1361900	proliferating cell nuclear antigen 1 (PCNA1)	6	-	0	1	NO	0	0	NO	0	-	-	-	-	-	-	1	NO	0	1.70998	2.53251	0.373901	0.37605	0.285	0.2568
PF3D7_0413600	26S protease regulatory subunit 6B, putative (RPT3)	6	-	0	1	NO	0	0	NO	0	-	-	-	-	-	-	1	NO	0	1.70998	2.53251	0.373901	0.37605	0.2637	0.2971
PF3D7_0302900	exportin-1, putative	6	-	0	1	NO	0	0	NO	0	-	-	-	-	-	-	1	NO	0	1.70998	2.53251	0.373901	0.37605	0.155	0.3783
PF3D7_1113000	conserved Plasmodium protein, unknown function	6	-	0	1	NO	0	0	NO	0	-	-	-	-	-	-	1	NO	0	1.70998	2.53251	0.373901	0.37605	0.0077	0.4117
PF3D7_1474800	proteasome subunit alpha type-1, putative	6	-	0	1	NO	0	0	NO	0	-	-	-	-	-	-	1	NO	0	1.70998	2.53251	0.373901	0.37605	0.2867	0.2547
PF3D7_1124600	ethanolamine kinase (EK)	6	-	0	1	NO	0	0	NO	0	-	-	-	-	-	-	1	NO	0	1.70998	2.53251	0.373901	0.37605	0.2523	0.3128
PF3D7_0422600	conserved Plasmodium protein, unknown function	6	-	0	1	NO	0	0	NO	0	-	-	-	-	-	-	1	NO	0	1.5874	2.22638	0.373901	0.37605	0.2997	0.2291
PF3D7_1416900	prefoldin subunit 2, putative	6	-	0	1	NO	0	0	NO	0	-	-	-	-	-	-	1	NO	0	1.5874	2.22638	0.373901	0.37605	0.2883	0.2527
PF3D7_1330000.1	thioredoxin, putative	6	-	0	1	NO	0	0	NO	0	-	-	-	-	-	-	1	NO	0	1.5874	2.22638	0.373901	0.37605	0.2783	0.2669
PF3D7_0108000	proteasome subunit beta type-3, putative	6	-	0	1	NO	0	0	NO	0	-	-	-	-	-	-	1	NO	0	1.5874	2.22638	0.373901	0.37605	0.2737	0.2805
PF3D7_0727400	proteasome subunit alpha type-5, putative	6	-	0	1	NO	0	0	NO	0	-	-	-	-	-	-	1	NO	0	1.5874	2.22638	0.373901	0.37605	0.261	0.3006
PF3D7_1029600	adenosine deaminase (ADA)	6	-	0	1	NO	0	0	NO	0	-	-	-	-	-	-	1	NO	0	1.5874	2.22638	0.373901	0.37605	0.2517	0.3162
PF3D7_1248900	26S protease regulatory subunit 8, putative (RPT6)	6	-	0	1	NO	0	0	NO	0	-	-	-	-	-	-	1	NO	0	1.5874	2.22638	0.373901	0.37605	0.2287	0.344
PF3D7_0214000	T-complex protein 1 subunit theta (CCT8)	6	-	0	1	NO	0	0	NO	0	-	-	-	-	-	-	1	NO	0	1.5874	2.22638	0.373901	0.37605	0.2073	0.3534
PF3D7_1219100	clathrin heavy chain, putative	6	-	0	1	NO	0	0	NO	0	-	-	-	-	-	-	1	NO	0	1.5874	2.22638	0.373901	0.37605	0.068	0.3994
PF3D7_0721400	conserved Plasmodium protein, unknown function	6	-	0	1	NO	0	0	NO	0	-	-	-	-	-	-	1	NO	0	1.5874	2.22638	0.373901	0.37605	0.2767	0.2708
PF3D7_1414300	60S ribosomal protein L10, putative	6	-	0	1	NO	0	0	NO	0	-	-	-	-	-	-	1	NO	0	1.5874	2.22638	0.373901	0.37605	0.2757	0.2728
PF3D7_1323100	60S ribosomal protein L6, putative	6	-	0	1	NO	0	0	NO	0	-	-	-	-	-	-	1	NO	0	1.5874	2.22638	0.373901	0.37605	0.275	0.2747
PF3D7_1011400	proteasome subunit beta type-5	6	-	0	1	NO	0	0	NO	0	-	-	-	-	-	-	1	NO	0	1.5874	2.22638	0.373901	0.37605	0.2673	0.2879
PF3D7_1439700	leucine carboxyl methyltransferase, putative	6	-	0	1	NO	0	0	NO	0	-	-	-	-	-	-	1	NO	0	1.5874	2.22638	0.373901	0.37605	0.244	0.3263
PF3D7_0406100	V-type proton ATPase subunit B	6	-	0	1	NO	0	0	NO	0	-	-	-	-	-	-	1	NO	0	1.5874	2.22638	0.373901	0.37605	0.2023	0.3581
PF3D7_0306800	T-complex protein 1 subunit beta (CCT2)	6	-	0	1	NO	0	0	NO	0	-	-	-	-	-	-	1	NO	0	1.5874	2.22638	0.373901	0.37605	0.1883	0.3689
PF3D7_1107800	transcription factor with AP2 domain(s) (ApiAP2)	6	-	0	1	NO	0	0	NO	0	-	-	-	-	-	-	1	NO	0	1.5874	2.22638	0.373901	0.37605	0.063	0.4045
PF3D7_1360900	polyadenylate-binding protein, putative	6	-	0	1	NO	0	0	NO	0	-	-	-	-	-	-	1	NO	0	1.5874	2.22638	0.373901	0.37605	0.2293	0.3408
PF3D7_1442300	tRNA binding protein, putative	6	-	0	1	NO	0	0	NO	0	-	-	-	-	-	-	1	NO	0	1.5874	2.22638	0.373901	0.37605	0.2273	0.3455
PF3D7_0217100	ATP synthase F1, alpha subunit	6	-	0	1	NO	0	0	NO	0	-	-	-	-	-	-	1	NO	0	1.5874	2.22638	0.373901	0.37605	0.1957	0.3643
PF3D7_1332900	isoleucine--tRNA ligase, putative	6	-	0	1	NO	0	0	NO	0	-	-	-	-	-	-	1	NO	0	1.44225	1.88567	0.373901	0.37605	0.0663	0.4028
PF3D7_0931300	asparagine-rich antigen, putative	6	-	0	1	NO	0	0	NO	0	-	-	-	-	-	-	1	NO	0	1.44225	1.88567	0.373901	0.37605	0.2013	0.3612
PF3D7_1011800	PRE-binding protein (PREBP)	6	-	0	1	NO	0	0	NO	0	-	-	-	-	-	-	1	NO	0	1.44225	1.88567	0.373901	0.37605	0.0743	0.3976
PF3D7_1127200	conserved Plasmodium protein, unknown function	6	-	0	1	NO	0	0	NO	0	-	-	-	-	-	-	1	NO	0	1.44225	1.88567	0.373901	0.37605	0.293	0.2485
PF3D7_0309600	60S acidic ribosomal protein P2 (PfP2)	6	-	0	1	NO	0	0	NO	0	-	-	-	-	-	-	1	NO	0	1.44225	1.88567	0.373901	0.37605	0.2743	0.2786
PF3D7_1447500	inner membrane complex protein, putative (IMC20)	6	-	0	1	NO	0	0	NO	0	-	-	-	-	-	-	1	NO	0	1.44225	1.88567	0.373901	0.37605	0.266	0.2935
PF3D7_1317800	40S ribosomal protein S19 (RPS19)	6	-	0	1	NO	0	0	NO	0	-	-	-	-	-	-	1	NO	0	1.44225	1.88567	0.373901	0.37605	0.265	0.2953
PF3D7_1426100	basic transcription factor 3b, putative	6	-	0	1	NO	0	0	NO	0	-	-	-	-	-	-	1	NO	0	1.44225	1.88567	0.373901	0.37605	0.2593	0.3042
PF3D7_0529500	cell cycle regulator protein, putative	6	-	0	1	NO	0	0	NO	0	-	-	-	-	-	-	1	NO	0	1.44225	1.88567	0.373901	0.37605	0.247	0.3213
PF3D7_0414600	conserved protein, unknown function	6	-	0	1	NO	0	0	NO	0	-	-	-	-	-	-	1	NO	0	1.44225	1.88567	0.373901	0.37605	0.2393	0.3312
PF3D7_1333400	conserved protein, unknown function	6	-	0	1	NO	0	0	NO	0	-	-	-	-	-	-	1	NO	0	1.44225	1.88567	0.373901	0.37605	0.233	0.3376
PF3D7_0813300	conserved Plasmodium protein, unknown function	6	-	0	1	NO	0	0	NO	0	-	-	-	-	-	-	1	NO	0	1.44225	1.88567	0.373901	0.37605	0.207	0.355
PF3D7_0722400	GTP-binding protein, putative	6	-	0	1	NO	0	0	NO	0	-	-	-	-	-	-	1	NO	0	1.44225	1.88567	0.373901	0.37605	0.188	0.3705
PF3D7_1357800	T-complex protein 1 subunit delta (CCT4)	6	-	0	1	NO	0	0	NO	0	-	-	-	-	-	-	1	NO	0	1.44225	1.88567	0.373901	0.37605	0.151	0.3815
PF3D7_1251200	coronin	6	-	0	1	NO	0	0	NO	0	-	-	-	-	-	-	1	NO	0	1.44225	1.88567	0.373901	0.37605	0.1397	0.3831
PF3D7_0720400	ferrodoxin reductase-like protein	6	-	0	1	NO	0	0	NO	0	-	-	-	-	-	-	1	NO	0	1.44225	1.88567	0.373901	0.37605	0.1383	0.3862
PF3D7_0932800	conserved Plasmodium protein, unknown function	6	-	0	1	NO	0	0	NO	0	-	-	-	-	-	-	1	NO	0	1.44225	1.88567	0.373901	0.37605	0.059	0.408
PF3D7_0109400	tubulin-specific chaperone a, putative	6	-	0	1	NO	0	0	NO	0	-	-	-	-	-	-	1	NO	0	1.44225	1.88567	0.373901	0.37605	0.2597	0.3024
PF3D7_0719600	60S ribosomal protein L11a, putative	6	-	0	1	NO	0	0	NO	0	-	-	-	-	-	-	1	NO	0	1.44225	1.88567	0.373901	0.37605	0.2583	0.3059
PF3D7_0528700	peptidyl-prolyl cis-trans isomerase (CYP23)	6	-	0	1	NO	0	0	NO	0	-	-	-	-	-	-	1	NO	0	1.44225	1.88567	0.373901	0.37605	0.2457	0.323
PF3D7_1304500	small heat shock protein, putative	6	-	0	1	NO	0	0	NO	0	-	-	-	-	-	-	1	NO	0	1.44225	1.88567	0.373901	0.37605	0.2403	0.3295
PF3D7_1131500	conserved Plasmodium protein, unknown function	6	-	0	1	NO	0	0	NO	0	-	-	-	-	-	-	1	NO	0	1.44225	1.88567	0.373901	0.37605	0.235	0.3328
PF3D7_0518300	proteasome subunit beta type-1, putative	6	-	0	1	NO	0	0	NO	0	-	-	-	-	-	-	1	NO	0	1.44225	1.88567	0.373901	0.37605	0.234	0.336
PF3D7_1127600	CRAL/TRIO domain-containing protein, putative	6	-	0	1	NO	0	0	NO	0	-	-	-	-	-	-	1	NO	0	1.44225	1.88567	0.373901	0.37605	0.217	0.3487
PF3D7_1474900	trailer hitch homolog, putative (CITH)	6	-	0	1	NO	0	0	NO	0	-	-	-	-	-	-	1	NO	0	1.44225	1.88567	0.373901	0.37605	0.212	0.3518
PF3D7_0511800	inositol-3-phosphate synthase (INO1)	6	-	0	1	NO	0	0	NO	0	-	-	-	-	-	-	1	NO	0	1.44225	1.88567	0.373901	0.37605	0.139	0.3847
PF3D7_0610800	transketolase (TK)	6	-	0	1	NO	0	0	NO	0	-	-	-	-	-	-	1	NO	0	1.44225	1.88567	0.373901	0.37605	0.1377	0.3878
PF3D7_0624600	SNF2 helicase, putative (ISWI)	6	-	0	1	NO	0	0	NO	0	-	-	-	-	-	-	1	NO	0	1.44225	1.88567	0.373901	0.37605	0.0093	0.4098
PF3D7_0308200	T-complex protein 1 subunit eta (CCT7)	6	-	0	1	NO	0	0	NO	0	-	-	-	-	-	-	1	NO	0	1.25992	1.49211	0.373901	0.37605	0	0.7341
PF3D7_0320000	protein phosphatase inhibitor 2 (I2)	6	-	0	1	NO	0	0	NO	0	-	-	-	-	-	-	1	NO	0	1.25992	1.49211	0.373901	0.37605	0	0.7341
PF3D7_0605100	RNA-binding protein, putative	6	-	0	1	NO	0	0	NO	0	-	-	-	-	-	-	1	NO	0	1.25992	1.49211	0.373901	0.37605	0	0.7341
PF3D7_0717500	calcium-dependent protein kinase 4 (CDPK4)	6	-	0	1	NO	0	0	NO	0	-	-	-	-	-	-	1	NO	0	1.25992	1.49211	0.373901	0.37605	0	0.7341
PF3D7_0717700	serine--tRNA ligase, putative	6	-	0	1	NO	0	0	NO	0	-	-	-	-	-	-	1	NO	0	1.25992	1.49211	0.373901	0.37605	0	0.7341
PF3D7_1111600	endonuclease/exonuclease/phosphatase family protein, putative	6	-	0	1	NO	0	0	NO	0	-	-	-	-	-	-	1	NO	0	1.25992	1.49211	0.373901	0.37605	0	0.7341
PF3D7_1132300	nucleic acid binding protein, putative	6	-	0	1	NO	0	0	NO	0	-	-	-	-	-	-	1	NO	0	1.25992	1.49211	0.373901	0.37605	0	0.7341
PF3D7_1430300	acid phosphatase, putative	6	-	0	1	NO	0	0	NO	0	-	-	-	-	-	-	1	NO	0	1.25992	1.49211	0.373901	0.37605	0	0.7341
PF3D7_1461900	valine--tRNA ligase, putative	6	-	0	1	NO	0	0	NO	0	-	-	-	-	-	-	1	NO	0	1.25992	1.49211	0.373901	0.37605	0	0.7341
PF3D7_0212300	peptide chain release factor subunit 1, putative	6	-	0	1	NO	0	0	NO	0	-	-	-	-	-	-	1	NO	0	1.25992	1.49211	0.373901	0.37605	0	0.7341
PF3D7_0517300	serine/arginine-rich splicing factor 1 (SR1)	6	-	0	1	NO	0	0	NO	0	-	-	-	-	-	-	1	NO	0	1.25992	1.49211	0.373901	0.37605	0	0.7341
PF3D7_0812400	karyopherin alpha (KARalpha)	6	-	0	1	NO	0	0	NO	0	-	-	-	-	-	-	1	NO	0	1.25992	1.49211	0.373901	0.37605	0	0.7341
PF3D7_0817900	high mobility group protein B2 (HMGB2)	6	-	0	1	NO	0	0	NO	0	-	-	-	-	-	-	1	NO	0	1.25992	1.49211	0.373901	0.37605	0	0.7341
PF3D7_1311900	V-type proton ATPase catalytic subunit A (vapA)	6	-	0	1	NO	0	0	NO	0	-	-	-	-	-	-	1	NO	0	1.25992	1.49211	0.373901	0.37605	0	0.7341
PF3D7_1318300	conserved Plasmodium protein, unknown function	6	-	0	1	NO	0	0	NO	0	-	-	-	-	-	-	1	NO	0	1.25992	1.49211	0.373901	0.37605	0	0.7341
PF3D7_1331800	60S ribosomal protein L23, putative	6	-	0	1	NO	0	0	NO	0	-	-	-	-	-	-	1	NO	0	1.25992	1.49211	0.373901	0.37605	0	0.7341
PF3D7_1341200	60S ribosomal protein L18, putative	6	-	0	1	NO	0	0	NO	0	-	-	-	-	-	-	1	NO	0	1.25992	1.49211	0.373901	0.37605	0	0.7341
PF3D7_1341900	V-type proton ATPase subunit D, putative	6	-	0	1	NO	0	0	NO	0	-	-	-	-	-	-	1	NO	0	1.25992	1.49211	0.373901	0.37605	0	0.7341
PF3D7_1365500	glycine cleavage system T protein, putative (GCVT)	6	-	0	1	NO	0	0	NO	0	-	-	-	-	-	-	1	NO	0	1.25992	1.49211	0.373901	0.37605	0	0.7341
PF3D7_0520400	conserved Plasmodium protein, unknown function	6	-	0	1	NO	0	0	NO	0	-	-	-	-	-	-	1	NO	0	1.25992	1.49211	0.373901	0.37605	0	0.7341
PF3D7_1342100	aconitate hydratase (IRP)	6	-	0	1	NO	0	0	NO	0	-	-	-	-	-	-	1	NO	0	1.25992	1.49211	0.373901	0.37605	0	0.7341
PF3D7_1312800	conserved Plasmodium protein, unknown function	6	-	0	1	NO	0	1	NO	0	1.44225	1.88567	0.373901	0.42809	0.0213	0.4818	0	NO	0	-	-	-	-	-	-
PF3D7_1455300	conserved Plasmodium protein, unknown function	6	-	0	1	NO	0	1	NO	0	1.44225	1.88567	0.373901	0.42809	0.1423	0.4337	0	NO	0	-	-	-	-	-	-
