# Supplementary material for: Interrogating the Plasmodium Sporozoite Surface: Identification of Surface-Exposed Proteins and Demonstration of Glycosylation on CSP and TRAP by Mass Spectrometry-Based Proteomics
Source: PLoS Pathog. 2016 Apr 29;12(4):e1005606. doi: 10.1371/journal.ppat.1005606 (PMC4851412; doi:10.1371/journal.ppat.1005606)
Supplement: S3 Table — (XLSX) [file ppat.1005606.s005.xlsx]

## Sheet: S3_Table
S3 Table. P. falciparum proteins identified from unlabeled salivary gland sporozoite controls. Proteins in this list were confidently identified with a Protein Prophet probability corresponding to a false discovery rate (FDR) <1%. (a)The abundance rank was calculated from the natural log-transformed spectral abundance factor ln(SAF). (b) The abundance rank, calculated as in (a), of the protein ob…
Protein	Description	Abundance Ranka (1=highest)	Number of Replicates Observed (n = 3)	Abundance rank in whole proteome (out of 2130)b	Spectral Evidence for Labelc	TM/GPI/Signald	Observed in Untreated Sporozitese (n = 6)	Observed in BSA-treated Sporozitese (n = 3)	Observed in Heparin-treated Sporozoitese (n = 3)
PF3D7_1137800	conserved Plasmodium protein, unknown function	1	3	7	NO	-	6	3	3
PF3D7_0503400	actin-depolymerizing factor 1 (ADF1)	2	2	2	NO	-	3	1	0
PF3D7_1449000	gamete egress and sporozoite traversal protein, putative (GEST)	3	2	10	NO	Signal, TM	3	3	0
PF3D7_0919300	thioredoxin-like protein 1, putative (TrxL1)	4	2	14	NO	-	5	3	2
PF3D7_1105100	histone H2B (H2B)	5	2	5	NO	-	3	2	0
PF3D7_0423500	glideosome associated protein with multiple membrane spans 2 (GAPM2)	6	2	56	NO	6 TMs	3	3	3
PF3D7_0816500	small heat shock protein HSP20, putative (HSP20)	7	1	8	NO	-	5	3	1
PF3D7_1008700	tubulin beta chain	8	3	4	NO	-	6	3	3
PF3D7_0304000	inner membrane complex protein 1a, putative (IMC1a)	9	3	42	NO	-	6	3	2
PF3D7_1204300	eukaryotic translation initiation factor 5A (EIF5A)	10	1	118	NO	-	3	1	0
PF3D7_1357000,PF3D7_1357100	elongation factor 1-alpha	11	3	9	NO	-	4	3	2
PF3D7_0322000	peptidyl-prolyl cis-trans isomerase (CYP19A)	12	1	47	NO	-	3	0	0
PF3D7_1336700	conserved Plasmodium protein, unknown function	13	1	-	NO	Signal	0	0	0
PF3D7_1142500	60S ribosomal protein L28 (RPL28)	14	1	117	NO	-	3	1	0
PF3D7_1310700	RNA-binding protein, putative	15	1	53	NO	-	3	2	0
PF3D7_1011500	conserved Plasmodium membrane protein, unknown function	16	1	63	NO	4 TMs	3	3	3
PF3D7_1222700	glideosome-associated protein 45 (GAP45)	17	2	49	NO	-	3	0	0
PF3D7_0109000	photosensitized INA-labeled protein PHIL1, putative (PHIL1)	18	1	99	NO	-	3	2	1
PF3D7_0317600	40S ribosomal protein S11, putative (RPS11)	19	1	109	NO	-	3	2	2
PF3D7_1246200	actin I (ACT1)	20	2	13	NO	-	6	3	3
PF3D7_1335900	thrombospondin-related anonymous protein (TRAP)	21	2	3	NO	Signal	6	3	3
PF3D7_1246400	myosin A tail domain interacting protein (MTIP)	22	1	85	NO	-	3	3	1
PF3D7_1409400	conserved Plasmodium membrane protein, unknown function	23	1	216	NO	4 TMs	3	0	0
PF3D7_1237700	conserved protein, unknown function	24	1	124	NO	5 TMs	3	2	1
PF3D7_1406800	glideosome associated protein with multiple membrane spans 3 (GAPM3)	25	1	50	NO	6 TMs	4	3	1
PF3D7_1342600	myosin A (MyoA)	26	2	15	NO	-	6	3	3
PF3D7_1006000	conserved Plasmodium protein, unknown function	27	2	121	NO	-	3	3	1
PF3D7_0903700	alpha tubulin 1	28	2	16	NO	-	6	3	1
PF3D7_1462800	glyceraldehyde-3-phosphate dehydrogenase (GAPDH)	29	1	11	NO	-	6	3	1
PF3D7_0304600	circumsporozoite (CS) protein (CSP)	30	1	6	NO	Signal, GPI	6	3	3
PF3D7_1407700	conserved Plasmodium protein, unknown function	31	1	12	NO	-	4	3	3
PF3D7_1323700	glideosome associated protein with multiple membrane spans 1 (GAPM1)	32	1	40	NO	6 TMs	3	0	0
PF3D7_0818900	heat shock protein 70 (HSP70)	33	2	55	NO	-	4	3	2
PF3D7_0919500	sugar transporter, putative	34	1	174	NO	12 TMs	6	3	3
PF3D7_0515700	glideosome-associated protein 40, putative (GAP40)	35	1	108	NO	10 TMs	3	3	1
PF3D7_0204700	hexose transporter (HT)	36	1	240	NO	12 TMs	6	3	2
PF3D7_0405900	apical sushi protein (ASP)	37	2	314	NO	TM, Signal, GPI	3	0	0
PF3D7_0206200	pantothenate transporter (PAT)	38	1	444	NO	11 TMs	2	0	0
PF3D7_1222300	endoplasmin, putative (GRP94)	39	1	37	NO	Signal	6	3	3
PF3D7_1221400	inner membrane complex protein 1h, putative (IMC1h)	40	1	60	NO	-	5	3	0
PF3D7_0723300	conserved Plasmodium protein, unknown function	41	1	270	NO	-	4	3	1
PF3D7_0408600	sporozoite invasion-associated protein 1 (SIAP1)	42	1	23	NO	Signal	5	3	2
PF3D7_1451100	elongation factor 2 (eEF2)	43	1	112	NO	-	3	3	0
PF3D7_0408700	sporozoite micronemal protein essential for cell traversal (PLP1)	44	1	45	NO	2 TMs	3	2	0
PF3D7_0806800	vacuolar proton translocating ATPase subunit A, putative	45	1	280	NO	6 TMs	1	2	0
PF3D7_1469600	biotin carboxylase subunit of acetyl CoA carboxylase, putative (ACC)	46	1	1565	NO	Signal	0	0	0
PF3D7_1126500	conserved Plasmodium protein, unknown function	47	1	2013	NO	-	0	0	0
PF3D7_1452000	rhoptry neck protein 2 (RON2)	48	1	413	NO	Signal, TM	3	3	0
PF3D7_1252100	rhoptry neck protein 3 (RON3)	49	1	256	NO	Signal, 3 TMs	2	3	0
PF3D7_1361800	conserved Plasmodium protein, unknown function	50	1	114	NO	-	4	3	0
