# Supplementary material for: Interrogating the Plasmodium Sporozoite Surface: Identification of Surface-Exposed Proteins and Demonstration of Glycosylation on CSP and TRAP by Mass Spectrometry-Based Proteomics
Source: PLoS Pathog. 2016 Apr 29;12(4):e1005606. doi: 10.1371/journal.ppat.1005606 (PMC4851412; doi:10.1371/journal.ppat.1005606)
Supplement: S4 Table — (XLSX) [file ppat.1005606.s006.xlsx]

## Sheet: S4_Table
S4 Table. P. falciparum proteins identified from surface labeling of BSA-treated salivary gland sporozoites. Proteins in this list were confidently identified with a Protein Prophet probability corresponding to a false discovery rate (FDR) <1%. (a) Evidence for enrichment, spectral evidence for labeling, and theoretical evidence for surface protein characteristics were used to assign candidates a…
Protein	Description	Priority Tiera (1 is highest)	Signal/TM/GPIb	Observed (n=3)	Observed in Unlabeled Control (n=3)	Enrichedc	Replicates with observed labeld	Relative abundancee		t-testf		SAINTg
								Labeled/ unlabeled	Standard error	p-value	FDR	Average Probability	FDR
PF3D7_0304600	circumsporozoite (CS) protein (CSP)	1	Signal, GPI	3	1	YES	3	505.284	5.55056	0.000956048	0.0270793	1	0
PF3D7_0818600	BEM46-like protein, putative (PBLP)	1	TM	3	0	YES	3	64.3727	1.43086	3.59191e-05	0.00188575	1	0
PF3D7_0104000	thrombospondin-related sporozoite protein (TRSP)	1	Signal, TM	3	0	YES	3	60.7258	2.83336	0.00240433	0.0297005	0.8763	0.0331
PF3D7_1133400	apical membrane antigen 1 (AMA1)	1	Signal, TM	3	0	YES	2	52.9766	2.80069	0.00261592	0.030519	0.9857	0.003
PF3D7_0919500	sugar transporter, putative	1	12 TMs	3	1	YES	3	42.9954	5.62094	0.00693893	0.0527762	0.9997	0.0001
PF3D7_1446900	glutaminyl-peptide cyclotransferase, putative	1	TM	3	0	YES	3	30.1489	2.19899	0.00170213	0.0297005	0.9993	0.0001
PF3D7_0812300	sporozoite surface protein 3, putative (SSP3)	1	Signal, TM	3	0	YES	2	25.008	2.24357	0.00231325	0.0297005	1	0
PF3D7_0508000	6-cysteine protein (P38)	1	Signal, GPI	3	0	YES	2	13.7929	3.22431	0.0178054	0.0843638	0.7743	0.0593
PF3D7_0408600	sporozoite invasion-associated protein 1 (SIAP1)	1	Signal	3	1	YES	1	8.06714	6.16032	0.0715863	0.250552	0.9033	0.0227
PF3D7_0104100	conserved Plasmodium membrane protein, unknown function	1	5 TMs	2	0	YES	1	7.51847	5.79907	0.117729	0.292793	0.6457	0.0929
PF3D7_0612800	6-cysteine protein (P12p)	1	Signal, GPI	2	0	YES	2	4.4814	3.66948	0.116335	0.292793	0.6443	0.0966
PF3D7_0506900	rhomboid protease ROM4 (ROM4)	2	6 TMs	3	0	YES	0	31.4003	2.33855	0.00216015	0.0297005	0.9977	0.0004
PF3D7_0204700	hexose transporter (HT)	2	12 TMs	3	1	YES	0	26.081	3.65056	0.0048133	0.0440147	1	0
PF3D7_1011500	conserved Plasmodium membrane protein, unknown function	2	4 TMs	3	1	YES	0	22.6919	6.60334	0.0164023	0.0840117	0.9867	0.0025
PF3D7_1406800	glideosome associated protein with multiple membrane spans 3 (GAPM3)	2	6 TMs	3	1	YES	0	10.7202	6.48995	0.036595	0.144999	0.874	0.0367
PF3D7_1324900	L-lactate dehydrogenase (LDH)	2	TM	3	0	YES	0	9.65489	1.06272	3.44763e-07	7.24003e-05	1	0
PF3D7_1222300	endoplasmin, putative (GRP94)	2	Signal	3	1	YES	0	9.10173	6.78474	0.0519942	0.191558	0.7947	0.0537
PF3D7_1452000	rhoptry neck protein 2 (RON2)	2	Signal, TM	3	1	YES	0	7.97213	7.7871	0.0734593	0.252893	0.9027	0.0244
PF3D7_0917900	heat shock protein 70 (HSP70-2)	2	Signal	3	0	YES	0	7.95811	1.88774	0.00482066	0.0440147	0.993	0.0009
PF3D7_0918000	glideosome-associated protein 50 (GAP50)	2	Signal, GPI	3	0	YES	0	7.054	2.14454	0.011376	0.0723929	0.937	0.0134
PF3D7_1335900	thrombospondin-related anonymous protein (TRAP)	2	Signal	3	2	YES	0	6.19715	6.88262	0.103981	0.292793	0.729	0.066
PF3D7_0316600	formate-nitrite transporter (FNT)	2	6 TMs	2	0	YES	0	5.03968	4.23296	0.12417	0.292793	0.6523	0.089
PF3D7_0620000	conserved Plasmodium protein, unknown function	2	Signal, GPI	3	0	YES	0	4.32675	1.88567	0.0161301	0.0840117	0.968	0.0096
PF3D7_0515700	glideosome-associated protein 40, putative (GAP40)	2	10 TMs	3	1	YES	0	3.86196	3.92503	0.084971	0.283237	0.8113	0.0483
PF3D7_1431900	inner membrane complex suture component, putative (ISC3)	2	10 TMs	3	0	YES	0	3.41995	1.61254	0.0111832	0.0723929	0.8917	0.0312
PF3D7_0408700	sporozoite micronemal protein essential for cell traversal (PLP1)	2	2 TMs	2	1	YES	0	2.46621	3.99983	0.21571	0.377492	0.656	0.0851
PF3D7_1252100	rhoptry neck protein 3 (RON3)	3	Signal, 3 TMs	3	1	NO	0	5.58277	5.13136	0.0834838	0.282768	0.6403	0.1039
PF3D7_1028900	inner membrane complex protein 1m, putative (IMC1m)	3	TM	2	0	NO	0	3.47603	2.94975	0.116793	0.292793	0.634	0.1075
PF3D7_1023000	conserved Plasmodium membrane protein, unknown function	3	5 TMs	2	0	NO	0	3.41995	2.97579	0.122533	0.292793	0.6087	0.1404
PF3D7_1311800	M1-family alanyl aminopeptidase (M1AAP)	3	TM	2	0	NO	0	2.92402	2.53251	0.116117	0.292793	0.5003	0.2087
PF3D7_0713700	conserved Plasmodium protein, unknown function	3	Signal, 2 TMs	2	0	NO	0	2.8845	2.83	0.152537	0.302214	0.6147	0.1342
PF3D7_1323000	beta-hydroxyacyl-ACP dehydratase (FabZ)	3	Signal	2	0	NO	0	2.8845	2.83	0.152537	0.302214	0.618	0.1311
PF3D7_0423500	glideosome associated protein with multiple membrane spans 2 (GAPM2)	3	6 TMs	3	2	NO	0	2.83006	11.675	0.393651	0.407225	0.3253	0.2462
PF3D7_0605900	long chain polyunsaturated fatty acid elongation enzyme, putative	3	7 TMs	2	0	NO	0	2.75892	2.65291	0.145964	0.302214	0.5917	0.1579
PF3D7_0926400	monocarboxylate transporter, putative	3	11 TMs	2	0	NO	0	2.46621	2.27599	0.130073	0.292793	0.5387	0.1895
PF3D7_1449000	gamete egress and sporozoite traversal protein, putative (GEST)	3	Signal, TM	3	2	NO	2	2.43201	11.394	0.424551	0.437038	0.335	0.2426
PF3D7_1321600	phosphodiesterase gamma, putative (PDEgamma)	3	6 TMs	2	0	NO	0	2.28943	2.07842	0.12142	0.292793	0.4843	0.2143
PF3D7_1442600	TRAP-like protein (TREP)	3	Signal, TM	1	0	NO	0	2.22398	3.99253	0.373901	0.388709	0.1703	0.3944
PF3D7_0812100	conserved Plasmodium protein, unknown function	3	2 TMs	2	0	NO	0	2	2	0.158302	0.302214	0.1383	0.41
PF3D7_1219600	aminophospholipid-transporting P-ATPase (ATPase2)	3	10 TMs	2	0	NO	0	2	2	0.158302	0.302214	0.2593	0.3139
PF3D7_0806800	vacuolar proton translocating ATPase subunit A, putative	3	6 TMs	2	1	NO	0	1.88207	4.50977	0.367166	0.388709	0.6297	0.111
PF3D7_1134100	protein disulfide isomerase (PDI-11)	3	Signal	1	0	NO	0	1.5874	2.22638	0.373901	0.388709	0.247	0.332
PF3D7_0511400	conserved Plasmodium protein, unknown function	3	Signal, TM	1	0	NO	0	1.5874	2.22638	0.373901	0.388709	0.2423	0.3406
PF3D7_0606800	probable protein, unknown function	3	Signal	1	0	NO	0	1.5874	2.22638	0.373901	0.388709	0.266	0.3014
PF3D7_1237700	conserved protein, unknown function	3	5 TMs	2	1	NO	0	1.4938	4.22736	0.535503	0.543264	0.452	0.223
PF3D7_1105800	conserved Plasmodium protein, unknown function	3	TM, Signal	1	0	NO	0	1.44225	1.88567	0.373901	0.388709	0.251	0.3201
PF3D7_0930300	merozoite surface protein 1 (MSP1)	3	TM, GPI	1	0	NO	0	1.44225	1.88567	0.373901	0.388709	0.0873	0.4181
PF3D7_1133100	conserved membrane protein, unknown function	3	TM	1	0	NO	0	1.44225	1.88567	0.373901	0.388709	0.1447	0.4074
PF3D7_1344800	aspartate carbamoyltransferase (atcasE)	3	Signal, TM	1	0	NO	0	1.44225	1.88567	0.373901	0.388709	0.238	0.3489
PF3D7_1330400.1	ER lumen protein retaining receptor 1, putative	3	8 TMs	1	0	NO	0	1.44225	1.88567	0.373901	0.388709	0.2413	0.3434
PF3D7_1132800	aquaglyceroporin (AQP)	3	6 TMs, Signal	1	0	NO	0	1.44225	1.88567	0.373901	0.388709	0.2387	0.3462
PF3D7_1238000	COPI associated protein, putative	3	4 TMs	1	0	NO	0	1.44225	1.88567	0.373901	0.388709	0.287	0.278
PF3D7_0519200	V-type proton ATPase 16 kDa proteolipid subunit	3	4 TMs	1	0	NO	0	1.44225	1.88567	0.373901	0.388709	0.2783	0.2815
PF3D7_1103800	CCR4-NOT transcription complex subunit 1, putative (NOT1)	3	4 TMs	1	0	NO	0	1.44225	1.88567	0.373901	0.388709	0.038	0.4271
PF3D7_1029400	conserved Plasmodium protein, unknown function	3	2 TMs	1	0	NO	0	1.44225	1.88567	0.373901	0.388709	0.2263	0.3676
PF3D7_1037300	ADP/ATP transporter on adenylate translocase (ADT)	3	3 TMs	1	0	NO	0	1.44225	1.88567	0.373901	0.388709	0.247	0.332
PF3D7_0628300	choline/ethanolaminephosphotransferase, putative (CEPT)	3	8 TMs	1	0	NO	0	1.25992	1.49211	0.373901	0.388709	0	0.7491
PF3D7_1202200	mitochondrial phosphate carrier protein (MPC)	3	TM	1	0	NO	0	1.25992	1.49211	0.373901	0.388709	0	0.7491
PF3D7_0613300	rhoptry protein ROP14 (ROP14)	3	11 TMs	1	0	NO	0	1.25992	1.49211	0.373901	0.388709	0	0.7491
PF3D7_1342600	myosin A (MyoA)	4	-	3	2	YES	2	21.3192	7.1366	0.031518	0.12978	1	0
PF3D7_1246200	actin I (ACT1)	4	-	3	2	YES	3	12.4869	4.03757	0.0138405	0.0785539	0.9997	0.0001
PF3D7_0819600	conserved Plasmodium protein, unknown function	4	-	3	0	YES	1	10.7664	2.4859	0.010658	0.0721994	0.8747	0.0349
PF3D7_1137800	conserved Plasmodium protein, unknown function	4	-	3	3	YES	2	5.03443	3.26104	0.0355853	0.14371	0.725	0.0693
PF3D7_0617900	histone H3 variant, putative (H3.3)	4	-	3	0	YES	2	4.64159	2.24183	0.0301172	0.126492	0.8493	0.0409
PF3D7_0816500	small heat shock protein HSP20, putative (HSP20)	5	-	3	1	NO	1	4.18374	7.09431	0.186403	0.340388	0.4247	0.2261
PF3D7_1235700	ATP synthase subunit beta, mitochondrial	5	-	3	0	YES	0	85.4674	1.22841	3.03551e-06	0.000318728	1	0
PF3D7_1211800,PF3D7_1365900	polyubiquitin (PfpUB)	5	-	3	0	YES	0	27.4661	2.45765	0.00309407	0.0341044	0.998	0.0003
PF3D7_1361800	conserved Plasmodium protein, unknown function	5	-	3	1	YES	0	17.118	2.63547	0.00236578	0.0297005	1	0
PF3D7_1438900	thioredoxin peroxidase 1 (Trx-Px1)	5	-	3	0	YES	0	12.8564	2.31707	0.00623736	0.0503786	0.9753	0.0056
PF3D7_0818900	heat shock protein 70 (HSP70)	5	-	3	2	YES	0	12.8362	4.17349	0.0147389	0.0806272	1	0
PF3D7_1444800	fructose-bisphosphate aldolase (FBPA)	5	-	3	0	YES	0	12.3025	1.66806	0.00105243	0.0270793	1	0
PF3D7_1455300	conserved Plasmodium protein, unknown function	5	-	2	0	YES	0	11.7155	8.95455	0.123751	0.292793	0.6587	0.0812
PF3D7_1015900	enolase (ENO)	5	-	3	0	YES	0	11.4471	2.46821	0.009495	0.066465	0.9763	0.0049
PF3D7_1407700	conserved Plasmodium protein, unknown function	5	-	3	1	YES	0	10.9296	5.3892	0.0258337	0.113022	0.9033	0.0227
PF3D7_1221400	inner membrane complex protein 1h, putative (IMC1h)	5	-	3	1	YES	0	9.96655	2.26048	0.00230812	0.0297005	0.999	0.0002
PF3D7_0525800	inner membrane complex protein 1g, putative (IMC1g)	5	-	3	0	YES	0	9.59734	2.15915	0.00703682	0.0527762	0.9807	0.0041
PF3D7_0304100	inner membrane complex protein 1e, putative (IMC1e)	5	-	3	0	YES	0	8.89592	2.04852	0.00617494	0.0503786	0.9843	0.0035
PF3D7_0810600	RNA helicase, putative	5	-	3	0	YES	0	8.70659	2.63777	0.018078	0.0843638	0.7813	0.0565
PF3D7_0723300	conserved Plasmodium protein, unknown function	5	-	3	1	YES	0	8.18769	4.49909	0.0476972	0.178865	0.973	0.0076
PF3D7_0903700	alpha tubulin 1	5	-	3	2	YES	0	7.40067	5.02294	0.0474305	0.178865	0.974	0.0063
PF3D7_0818200	14-3-3 protein (14-3-3I)	5	-	3	0	YES	0	6.6494	2.16302	0.0131239	0.0765564	0.973	0.0076
PF3D7_1451100	elongation factor 2 (eEF2)	5	-	3	1	YES	0	6.23168	2.67577	0.0119252	0.0736555	0.9883	0.002
PF3D7_1329100	myosin C (MyoC)	5	-	3	0	YES	0	6.0822	2.27599	0.0190674	0.0870468	0.9223	0.0191
PF3D7_0929600	G2 protein, putative	5	-	3	0	YES	0	6.07318	1.44449	0.00105249	0.0270793	0.9973	0.0006
PF3D7_0524000	karyopherin beta (KASbeta)	5	-	3	0	YES	0	5.79889	2.10501	0.0149736	0.0806272	0.9543	0.0106
PF3D7_0708800	heat shock protein 110 (HSP110c)	5	-	3	0	YES	0	5.64622	1.82994	0.00769783	0.0557429	0.9687	0.0089
PF3D7_1462800	glyceraldehyde-3-phosphate dehydrogenase (GAPDH)	5	-	3	1	YES	0	5.51785	3.80455	0.0434064	0.168803	0.9727	0.0082
PF3D7_1207400	conserved Plasmodium protein, unknown function	5	-	3	0	YES	0	5.42884	1.4245	0.00116054	0.0270793	0.9993	0.0001
PF3D7_0214100	protein transport protein sec31 (SEC31)	5	-	3	0	YES	0	5.24148	2.07842	0.0172197	0.0843638	0.9353	0.0147
PF3D7_0422300	alpha tubulin 2	5	-	3	0	YES	0	5.19249	2.32861	0.0279063	0.119598	0.82	0.0458
PF3D7_1465900	40S ribosomal protein S3	5	-	3	0	YES	0	4.71769	1.53208	0.00324804	0.0341044	0.9913	0.0016
PF3D7_1224300	polyadenylate-binding protein, putative (PABP)	5	-	3	0	YES	0	4.64159	1.1375	3.25641e-05	0.00188575	0.9927	0.0012
PF3D7_0919300	thioredoxin-like protein 1, putative (TrxL1)	5	-	3	2	YES	0	4.55094	5.98005	0.123162	0.292793	0.6843	0.0732
PF3D7_1008700	tubulin beta chain	5	-	3	3	YES	0	4.42595	2.51766	0.0175152	0.0843638	0.856	0.0388
PF3D7_0703500	erythrocyte membrane-associated antigen	5	-	3	0	YES	0	4.37952	1.53858	0.00403489	0.0403489	0.8973	0.0262
PF3D7_1341800	inner membrane complex protein 1k, putative (IMC1k)	5	-	3	0	YES	0	4.16017	2.55885	0.0583098	0.211122	0.7967	0.051
PF3D7_0622800	leucine--tRNA ligase, putative	5	-	3	0	YES	0	3.68403	1.69727	0.0129562	0.0765564	0.7373	0.0626
PF3D7_1466300	26S proteasome regulatory subunit RPN2, putative (RPN2)	5	-	3	0	YES	0	3.30193	1.18068	0.000238853	0.0100318	0.9393	0.012
PF3D7_0621400	Pf77 protein (ALV7)	5	-	3	0	YES	0	3.30193	1.7429	0.0204006	0.0911515	0.895	0.0279
PF3D7_0308200	T-complex protein 1 subunit eta (CCT7)	5	-	3	0	YES	0	2.8845	1.41657	0.00621652	0.0503786	0.9237	0.0177
PF3D7_0317600	40S ribosomal protein S11, putative (RPS11)	5	-	2	1	YES	0	2.75892	4.40135	0.202183	0.356794	0.6637	0.0772
PF3D7_0801900	conserved Plasmodium protein, unknown function	5	-	2	0	NO	1	2.71442	2.3916	0.118319	0.292793	0.2007	0.3703
PF3D7_0617800	histone H2A (H2A)	5	-	3	0	YES	0	2.62074	1.26377	0.00204748	0.0297005	0.9303	0.0162
PF3D7_1230100	thioredoxin-like associated protein 1, putative (TLAP1)	5	-	3	0	YES	0	2.62074	1.26377	0.00204748	0.0297005	0.8943	0.0295
PF3D7_1246400	myosin A tail domain interacting protein (MTIP)	5	-	3	1	YES	0	2.51984	2.22638	0.0711008	0.250552	0.829	0.0433
PF3D7_1243900	double C2-like domain-containing protein (DOC2)	5	-	1	0	NO	1	2.41014	4.58899	0.373901	0.388709	0.2543	0.317
PF3D7_1105100	histone H2B (H2B)	5	-	2	2	NO	1	1.95743	7.05359	0.464021	0.473031	0.5847	0.1607
PF3D7_0610400	histone H3 (H3)	5	-	1	0	NO	1	1.70998	2.53251	0.373901	0.388709	0.3057	0.2571
PF3D7_1407600	conserved Plasmodium protein, unknown function	6	-	2	0	NO	0	7.45304	6.82967	0.144414	0.302214	0.6197	0.1247
PF3D7_1327300	conserved Plasmodium protein, unknown function	6	-	2	0	NO	0	6.54213	7.58442	0.183618	0.340388	0.4123	0.2324
PF3D7_1107800	transcription factor with AP2 domain(s) (ApiAP2)	6	-	2	0	NO	0	5.64622	4.60717	0.121188	0.292793	0.6027	0.1493
PF3D7_0729900	dynein heavy chain, putative	6	-	2	0	NO	0	5.0133	4.36587	0.13106	0.292793	0.415	0.2293
PF3D7_0108300	conserved Plasmodium protein, unknown function	6	-	2	0	NO	0	4.37952	3.84741	0.130454	0.292793	0.5043	0.2059
PF3D7_1213400	conserved Plasmodium protein, unknown function	6	-	2	0	NO	0	4.16017	3.60489	0.126459	0.292793	0.6207	0.1214
PF3D7_1211000	kinesin-7, putative	6	-	2	0	NO	0	3.91487	4.55169	0.193821	0.347884	0.3907	0.2356
PF3D7_1016000	conserved Plasmodium protein, unknown function	6	-	2	0	NO	0	3.77976	4.30154	0.189584	0.343213	0.5587	0.1696
PF3D7_1012400	hypoxanthine-guanine phosphoribosyltransferase (HGPRT)	6	-	2	0	NO	0	3.27107	2.82932	0.119667	0.292793	0.641	0.1003
PF3D7_0304000	inner membrane complex protein 1a, putative (IMC1a)	6	-	3	3	NO	0	3.25526	3.91635	0.114981	0.292793	0.5943	0.155
PF3D7_1357000,PF3D7_1357100	elongation factor 1-alpha	6	-	3	3	NO	0	3.05456	4.31658	0.137799	0.295284	0.6027	0.1521
PF3D7_0910000	SET domain protein, putative (SET4)	6	-	2	0	NO	0	3.03659	2.72316	0.127212	0.292793	0.524	0.1977
PF3D7_0820700	2-oxoglutarate dehydrogenase E1 component (KDH)	6	-	2	0	NO	0	3.03659	2.72316	0.127212	0.292793	0.5213	0.2004
PF3D7_1320600	ras-related protein Rab-11A (RAB11a)	6	-	2	0	NO	0	2.92402	2.53251	0.116117	0.292793	0.6273	0.1145
PF3D7_0529800	conserved Plasmodium protein, unknown function	6	-	1	0	NO	0	2.84387	6.11215	0.373901	0.388709	0.29	0.2746
PF3D7_1466100	protein phosphatase containing kelch-like domains (PPKL)	6	-	2	0	NO	0	2.75892	2.65291	0.145964	0.302214	0.5047	0.2032
PF3D7_1338300	elongation factor 1-gamma, putative	6	-	2	0	NO	0	2.71442	2.3916	0.118319	0.292793	0.574	0.1636
PF3D7_0308100	conserved Plasmodium protein, unknown function	6	-	1	0	NO	0	2.51984	4.95677	0.373901	0.388709	0.2703	0.2949
PF3D7_1116900	conserved Plasmodium protein, unknown function	6	-	2	0	NO	0	2.46621	2.27599	0.130073	0.292793	0.6187	0.1279
PF3D7_1409800	CUGBP Elav-like family member 2, putative (CELF2)	6	-	2	0	NO	0	2.46621	2.27599	0.130073	0.292793	0.5453	0.184
PF3D7_0724700	conserved Plasmodium protein, unknown function	6	-	1	0	NO	0	2.46621	4.77548	0.373901	0.388709	0.2287	0.3624
PF3D7_1442300	tRNA binding protein, putative	6	-	2	0	NO	0	2.46621	2.27599	0.130073	0.292793	0.5483	0.1755
PF3D7_1318700	conserved Plasmodium protein, unknown function	6	-	2	0	NO	0	2.41014	2.68123	0.197267	0.351068	0.4557	0.2201
PF3D7_1310700	RNA-binding protein, putative	6	-	2	1	NO	0	2.32079	7.25481	0.364578	0.388709	0.6253	0.118
PF3D7_0903200	ras-related protein RAB7 (RAB7)	6	-	2	0	NO	0	2.28943	2.07842	0.12142	0.292793	0.6077	0.1434
PF3D7_0627500	protein DJ-1 (DJ1)	6	-	2	0	NO	0	2.28943	2.07842	0.12142	0.292793	0.6033	0.1464
PF3D7_0507100	60S ribosomal protein L4 (RPL4)	6	-	2	0	NO	0	2.28943	2.07842	0.12142	0.292793	0.5433	0.1868
PF3D7_1006000	conserved Plasmodium protein, unknown function	6	-	3	2	NO	0	2.23738	3.03883	0.184835	0.340388	0.5293	0.1949
PF3D7_1215000	thioredoxin peroxidase 2 (Trx-Px2)	6	-	2	0	NO	0	2.15443	2.24183	0.174958	0.328046	0.546	0.1812
PF3D7_0209800	ATP-dependent RNA helicase UAP56 (UAP56)	6	-	2	0	NO	0	2.15443	2.24183	0.174958	0.328046	0.4857	0.2115
PF3D7_1230300	subpellicular microtubule protein 2, putative (SPM2)	6	-	1	0	NO	0	2.08008	3.55576	0.373901	0.388709	0.3147	0.2498
PF3D7_1145400	dynamin-like protein (DYN1)	6	-	1	0	NO	0	2.08008	3.55576	0.373901	0.388709	0.2727	0.2883
PF3D7_0505800	small ubiquitin-related modifier (SUMO)	6	-	2	0	NO	0	2.08008	1.88567	0.116117	0.292793	0.6133	0.1373
PF3D7_0322900	40S ribosomal protein S3A, putative	6	-	2	0	NO	0	2.08008	1.88567	0.116117	0.292793	0.5607	0.1666
PF3D7_1349200	glutamate--tRNA ligase, putative	6	-	2	0	NO	0	2	2	0.158302	0.302214	0.3763	0.2389
PF3D7_1219700	raf kinase inhibitor (RKIP)	6	-	2	0	NO	0	2	2	0.158302	0.302214	0.5377	0.1922
PF3D7_0814600	conserved Plasmodium protein, unknown function	6	-	2	0	NO	0	2	2	0.158302	0.302214	0.4767	0.2171
PF3D7_1007700	transcription factor with AP2 domain(s) (ApiAP2)	6	-	2	0	NO	0	2	2	0.158302	0.302214	0.2297	0.3571
PF3D7_1468100	conserved Plasmodium protein, unknown function	6	-	1	0	NO	0	2	3.322	0.373901	0.388709	0.182	0.3812
PF3D7_1460600	inner membrane complex sub-compartment protein 3 (ISP3)	6	-	2	0	NO	0	1.81712	1.7429	0.136073	0.294591	0.546	0.1812
PF3D7_1437700	succinyl-CoA ligase, putative	6	-	2	0	NO	0	1.81712	1.7429	0.136073	0.294591	0.3047	0.2607
PF3D7_1142600	60S ribosomal protein L35ae, putative	6	-	2	0	NO	0	1.81712	1.7429	0.136073	0.294591	0.552	0.1725
PF3D7_1466400	transcription factor with AP2 domain(s) (ApiAP2)	6	-	1	0	NO	0	1.81712	2.81362	0.373901	0.388709	0.2433	0.3377
PF3D7_1026600	conserved Plasmodium protein, unknown function	6	-	1	0	NO	0	1.81712	2.81362	0.373901	0.388709	0.1913	0.3731
PF3D7_0405700	lysine decarboxylase, putative	6	-	1	0	NO	0	1.81712	2.81362	0.373901	0.388709	0.1537	0.4048
PF3D7_0513300	purine nucleoside phosphorylase (PNP)	6	-	1	0	NO	0	1.70998	2.53251	0.373901	0.388709	0.3063	0.2535
PF3D7_0721600	40S ribosomal protein S5, putative	6	-	1	0	NO	0	1.70998	2.53251	0.373901	0.388709	0.3047	0.2642
PF3D7_1318300	conserved Plasmodium protein, unknown function	6	-	1	0	NO	0	1.70998	2.53251	0.373901	0.388709	0.175	0.3892
PF3D7_1025900	conserved Plasmodium protein, unknown function	6	-	1	0	NO	0	1.5874	2.22638	0.373901	0.388709	0.182	0.3812
PF3D7_0410500	conserved Plasmodium protein, unknown function	6	-	1	0	NO	0	1.5874	2.22638	0.373901	0.388709	0.2933	0.2712
PF3D7_1131500	conserved Plasmodium protein, unknown function	6	-	1	0	NO	0	1.5874	2.22638	0.373901	0.388709	0.2757	0.2849
PF3D7_0717500	calcium-dependent protein kinase 4 (CDPK4)	6	-	1	0	NO	0	1.5874	2.22638	0.373901	0.388709	0.2497	0.3261
PF3D7_1229500	T-complex protein 1 subunit gamma (CCT3)	6	-	1	0	NO	0	1.5874	2.22638	0.373901	0.388709	0.2307	0.3544
PF3D7_1034900	methionine--tRNA ligase (MRScyt)	6	-	1	0	NO	0	1.5874	2.22638	0.373901	0.388709	0.1907	0.3758
PF3D7_0714000	histone H2B variant (H2B.Z)	6	-	1	0	NO	0	1.5874	2.22638	0.373901	0.388709	0.3013	0.2677
PF3D7_0302900	exportin-1, putative	6	-	1	0	NO	0	1.5874	2.22638	0.373901	0.388709	0.173	0.3918
PF3D7_0708400	heat shock protein 90 (HSP90)	6	-	1	0	NO	0	1.44225	1.88567	0.373901	0.388709	0.1777	0.3865
PF3D7_0416800	small GTP-binding protein sar1 (SAR1)	6	-	1	0	NO	0	1.44225	1.88567	0.373901	0.388709	0.2647	0.3046
PF3D7_1117700	GTP-binding nuclear protein ran/tc4 (RAN)	6	-	1	0	NO	0	1.44225	1.88567	0.373901	0.388709	0.2503	0.3231
PF3D7_1454700	6-phosphogluconate dehydrogenase, decarboxylating, putative	6	-	1	0	NO	0	1.44225	1.88567	0.373901	0.388709	0.229	0.3598
PF3D7_0619400	cell division cycle protein 48 homologue, putative	6	-	1	0	NO	0	1.44225	1.88567	0.373901	0.388709	0.1593	0.4022
PF3D7_0932800	conserved Plasmodium protein, unknown function	6	-	1	0	NO	0	1.44225	1.88567	0.373901	0.388709	0.1183	0.4153
PF3D7_1437300	conserved Plasmodium protein, unknown function	6	-	1	0	NO	0	1.44225	1.88567	0.373901	0.388709	0.269	0.2981
PF3D7_0813400	conserved Plasmodium protein, unknown function	6	-	1	0	NO	0	1.44225	1.88567	0.373901	0.388709	0.1663	0.397
PF3D7_1107300	polyadenylate-binding protein-interacting protein 1, putative (PAIP1)	6	-	1	0	NO	0	1.44225	1.88567	0.373901	0.388709	0.0397	0.4241
PF3D7_0828900	conserved Plasmodium protein, unknown function	6	-	1	0	NO	0	1.44225	1.88567	0.373901	0.388709	0.2717	0.2916
PF3D7_0512600	ras-related protein Rab-1B (RAB1b)	6	-	1	0	NO	0	1.44225	1.88567	0.373901	0.388709	0.2633	0.3077
PF3D7_0518300	proteasome subunit beta type-1, putative	6	-	1	0	NO	0	1.44225	1.88567	0.373901	0.388709	0.2457	0.3349
PF3D7_0922200	S-adenosylmethionine synthetase (SAMS)	6	-	1	0	NO	0	1.44225	1.88567	0.373901	0.388709	0.231	0.3517
PF3D7_0922500	phosphoglycerate kinase (PGK)	6	-	1	0	NO	0	1.44225	1.88567	0.373901	0.388709	0.2267	0.365
PF3D7_1342800	phosphoenolpyruvate carboxykinase (PEPCK)	6	-	1	0	NO	0	1.44225	1.88567	0.373901	0.388709	0.1803	0.3839
PF3D7_1360800	falcilysin (FLN)	6	-	1	0	NO	0	1.44225	1.88567	0.373901	0.388709	0.1323	0.4126
PF3D7_0624600	SNF2 helicase, putative (ISWI)	6	-	1	0	NO	0	1.44225	1.88567	0.373901	0.388709	0.0493	0.4211
PF3D7_1321700	splicing factor 1 (SF1)	6	-	1	0	NO	0	1.44225	1.88567	0.373901	0.388709	0.1623	0.3996
PF3D7_1332900	isoleucine--tRNA ligase, putative	6	-	1	0	NO	0	1.25992	1.49211	0.373901	0.388709	0	0.7491
PF3D7_0209500	conserved Plasmodium protein, unknown function	6	-	1	0	NO	0	1.25992	1.49211	0.373901	0.388709	0	0.7491
PF3D7_0516900	60S ribosomal protein L2 (RPL2)	6	-	1	0	NO	0	1.25992	1.49211	0.373901	0.388709	0	0.7491
PF3D7_0706500	conserved Plasmodium protein, unknown function	6	-	1	0	NO	0	1.25992	1.49211	0.373901	0.388709	0	0.7491
PF3D7_1145100	coatomer subunit gamma, putative (SEC21)	6	-	1	0	NO	0	1.25992	1.49211	0.373901	0.388709	0	0.7491
PF3D7_1105400	40S ribosomal protein S4, putative	6	-	1	0	NO	0	1.25992	1.49211	0.373901	0.388709	0	0.7491
PF3D7_1463400	DNA-directed RNA polymerase III subunit RPC4, putative	6	-	1	0	NO	0	1.25992	1.49211	0.373901	0.388709	0	0.7491
PF3D7_0108000	proteasome subunit beta type-3, putative	6	-	1	0	NO	0	1.25992	1.49211	0.373901	0.388709	0	0.7491
PF3D7_1302800	40S ribosomal protein S7, putative	6	-	1	0	NO	0	1.25992	1.49211	0.373901	0.388709	0	0.7491
PF3D7_1110700	actin-like protein, putative (ALP1)	6	-	1	0	NO	0	1.25992	1.49211	0.373901	0.388709	0	0.7491
PF3D7_1347500	DNA/RNA-binding protein Alba 4 (ALBA4)	6	-	1	0	NO	0	1.25992	1.49211	0.373901	0.388709	0	0.7491
PF3D7_1118300	insulinase, putative	6	-	1	0	NO	0	1.25992	1.49211	0.373901	0.388709	0	0.7491
PF3D7_0207300	serine repeat antigen 8 (SERA8)	6	-	1	0	NO	0	1.25992	1.49211	0.373901	0.388709	0	0.7491
PF3D7_0217100	ATP synthase F1, alpha subunit	6	-	1	0	NO	0	1.25992	1.49211	0.373901	0.388709	0	0.7491
PF3D7_1424400	60S ribosomal protein L7-3, putative	6	-	1	0	NO	0	1.25992	1.49211	0.373901	0.388709	0	0.7491
PF3D7_0109000	photosensitized INA-labeled protein PHIL1, putative (PHIL1)	6	-	2	1	NO	0	1	6.70499	1	1	0	0.7491
PF3D7_1142500	60S ribosomal protein L28 (RPL28)	6	-	1	1	NO	0	1	3.55576	1	1	0.2623	0.3108
PF3D7_1204300	eukaryotic translation initiation factor 5A (EIF5A)	6	-	1	1	NO	0	0.721125	6.2642	0.698051	0.704762	0.008	0.4302
PF3D7_0503400	actin-depolymerizing factor 1 (ADF1)	6	-	1	2	NO	0	0.510873	7.04326	0.453479	0.46454	0.0003	0.4333
