# Supplementary material for: Interrogating the Plasmodium Sporozoite Surface: Identification of Surface-Exposed Proteins and Demonstration of Glycosylation on CSP and TRAP by Mass Spectrometry-Based Proteomics
Source: PLoS Pathog. 2016 Apr 29;12(4):e1005606. doi: 10.1371/journal.ppat.1005606 (PMC4851412; doi:10.1371/journal.ppat.1005606)
Supplement: S5 Table — (XLSX) [file ppat.1005606.s007.xlsx]

## Sheet: S5_Table
S5 Table. P. falciparum proteins identified from surface labeling of heparin-treated salivary gland sporozoites.Proteins in this list were confidently identified with a Protein Prophet probability corresponding to a false discovery rate (FDR) <1%. (a) Evidence for enrichment, spectral evidence for labeling, and theoretical evidence for surface protein characteristics were used to assign candidate…
Protein	Description	Priority Tiera (1 is highest)	Signal/TM/GPIb	Observed (n=3)	Observed in Unlabeled Control (n=3)	Enrichedc	Replicates with observed labeld	Relative abundancee		t-testf		SAINTg
								Labeled/ unlabeled	Standard error	p-value	FDR	Average Probability	FDR
PF3D7_0304600	circumsporozoite (CS) protein (CSP)	1	Signal, GPI	3	1	YES	3	273.932	2.98337	0.000718838	0.0109497	1	0
PF3D7_0104000	thrombospondin-related sporozoite protein (TRSP)	1	Signal, TM	3	0	YES	3	43.4642	1.21475	4.68933e-06	0.000215709	0.9943	0.0015
PF3D7_1446900	glutaminyl-peptide cyclotransferase, putative	1	TM	3	0	YES	2	31.8058	1.25185	1.17365e-05	0.000359918	0.998	0.0008
PF3D7_0818600	BEM46-like protein, putative (PBLP)	1	TM	3	0	YES	1	8.49018	1.82446	0.00352202	0.0360029	0.9913	0.0039
PF3D7_0919500	sugar transporter, putative	2	12 TMs	3	1	YES	0	12.1305	4.45821	0.0217077	0.153624	0.9997	0.0002
PF3D7_0812300	sporozoite surface protein 3, putative (SSP3)	2	Signal, TM	3	0	YES	0	9.10977	1.52772	0.000833128	0.0109497	0.9997	0.0002
PF3D7_0508000	6-cysteine protein (P38)	2	Signal, GPI	3	0	YES	0	6.3825	1.87031	0.00684944	0.0572863	0.9913	0.0039
PF3D7_1133400	apical membrane antigen 1 (AMA1)	2	Signal, TM	3	0	YES	0	6.07318	1.44449	0.00105249	0.0121036	0.9917	0.0029
PF3D7_1011500	conserved Plasmodium membrane protein, unknown function	2	4 TMs	3	1	YES	0	5.57052	3.24949	0.0572998	0.376541	0.9703	0.007
PF3D7_0620000	conserved Plasmodium protein, unknown function	2	Signal, GPI	3	0	YES	0	4.16017	1.88567	0.0176489	0.135308	0.72	0.0396
PF3D7_0704600	E3 ubiquitin-protein ligase (UT)	2	4 TMs	1	0	NO	1	2.15443	3.77877	0.373901	0.46485	0.042	0.4618
PF3D7_0408600	sporozoite invasion-associated protein 1 (SIAP1)	2	Signal	2	1	NO	1	1.51829	12.3837	0.707867	0.766162	0.0053	0.513
PF3D7_1335900	thrombospondin-related anonymous protein (TRAP)	3	Signal	3	2	NO	0	3.62531	6.36318	0.206626	0.46485	0.2103	0.4126
PF3D7_1222300	endoplasmin, putative (GRP94)	3	Signal	3	1	NO	0	3.0679	6.42473	0.229329	0.46485	0.3927	0.1788
PF3D7_0204700	hexose transporter (HT)	3	12 TMs	2	1	NO	0	2.62074	10.0404	0.372038	0.46485	0.5593	0.1261
PF3D7_0827400	conserved Plasmodium protein, unknown function	3	Signal, TM	1	0	NO	0	2.57128	5.13334	0.373901	0.46485	0.3123	0.2808
PF3D7_0423500	glideosome associated protein with multiple membrane spans 2 (GAPM2)	3	6 TMs	3	2	NO	0	2.31923	7.93384	0.458515	0.547836	0	0.8466
PF3D7_0506900	rhomboid protease ROM4 (ROM4)	3	6 TMs	1	0	NO	0	2.15443	3.77877	0.373901	0.46485	0.2887	0.3315
PF3D7_0731500	erythrocyte binding antigen-175 (EBA175)	3	Signal, TM	1	0	NO	0	2.08008	3.55576	0.373901	0.46485	0.246	0.3937
PF3D7_0600800,PF3D7_1040400	rifin (RIF)	3	Signal, TM	1	0	NO	0	1.44225	1.88567	0.373901	0.46485	0.1887	0.4308
PF3D7_0612800	6-cysteine protein (P12p)	3	Signal, GPI	1	0	NO	0	1.44225	1.88567	0.373901	0.46485	0.204	0.4217
PF3D7_1406800	glideosome associated protein with multiple membrane spans 3 (GAPM3)	3	6 TMs	1	1	NO	0	1.38672	13.9465	0.781168	0.816676	0.3327	0.2163
PF3D7_0713700	conserved Plasmodium protein, unknown function	3	Signal, 2 TMs	1	0	NO	0	1.25992	1.49211	0.373901	0.46485	0	0.8466
PF3D7_1237700	conserved protein, unknown function	3	5 TMs	1	1	NO	0	1.10064	4.19822	0.878688	0.888344	0.2767	0.3536
PF3D7_0515700	glideosome-associated protein 40, putative (GAP40)	3	10 TMs	1	1	NO	0	0.843433	4.77548	0.806157	0.833331	0.0267	0.4727
PF3D7_1243900	double C2-like domain-containing protein (DOC2)	4	-	3	0	YES	2	27.7564	1.45876	0.000107957	0.002483	1	0
PF3D7_1235700	ATP synthase subunit beta, mitochondrial	5	-	3	0	YES	0	40.232	1.09066	2.02659e-07	1.86446e-05	0.998	0.0008
PF3D7_0525800	inner membrane complex protein 1g, putative (IMC1g)	5	-	3	0	YES	0	5.51785	1.33517	0.000513775	0.00945345	0.9927	0.0022
PF3D7_1455300	conserved Plasmodium protein, unknown function	5	-	2	0	YES	0	5.44012	4.86894	0.137442	0.46485	0.6353	0.0599
PF3D7_0617900	histone H3 variant, putative (H3.3)	5	-	2	0	YES	0	3.68403	3.25857	0.128451	0.46485	0.6333	0.078
PF3D7_0819600	conserved Plasmodium protein, unknown function	5	-	2	0	YES	0	3.47603	2.94975	0.116793	0.46485	0.6283	0.0943
PF3D7_1246200	actin I (ACT1)	5	-	3	2	YES	0	3.32218	3.01321	0.0946844	0.46485	0.7773	0.0224
PF3D7_1137800	conserved Plasmodium protein, unknown function	5	-	3	3	YES	0	3.26065	1.59294	0.00545771	0.0502109	0.9817	0.0051
PF3D7_0317600	40S ribosomal protein S11, putative (RPS11)	6	-	2	1	NO	0	2.51984	4.30161	0.2302	0.46485	0.6147	0.1096
PF3D7_0818200	14-3-3 protein (14-3-3I)	6	-	1	0	NO	0	2.46621	4.77548	0.373901	0.46485	0.3153	0.2507
PF3D7_1407700	conserved Plasmodium protein, unknown function	6	-	3	1	NO	0	2.41014	4.84317	0.249898	0.46485	0.536	0.1422
PF3D7_0320900	histone H2A variant, putative (H2A.Z)	6	-	2	0	NO	0	2.41014	2.68123	0.197267	0.46485	0.482	0.1593
PF3D7_1438900	thioredoxin peroxidase 1 (Trx-Px1)	6	-	1	0	NO	0	2	3.322	0.373901	0.46485	0.3057	0.3074
PF3D7_1342600	myosin A (MyoA)	6	-	3	2	NO	0	1.9443	8.4516	0.530698	0.625951	0.0013	0.5312
PF3D7_0721600	40S ribosomal protein S5, putative	6	-	1	0	NO	0	1.81712	2.81362	0.373901	0.46485	0.3137	0.2663
PF3D7_0529800	conserved Plasmodium protein, unknown function	6	-	1	0	NO	0	1.81712	2.81362	0.373901	0.46485	0.09	0.4508
PF3D7_1004000	60S ribosomal protein L13, putative	6	-	1	0	NO	0	1.70998	2.53251	0.373901	0.46485	0.3023	0.3196
PF3D7_0929600	G2 protein, putative	6	-	1	0	NO	0	1.70998	2.53251	0.373901	0.46485	0.2877	0.3427
PF3D7_0618300	60S ribosomal protein L27a, putative	6	-	1	0	NO	0	1.70998	2.53251	0.373901	0.46485	0.3087	0.2945
PF3D7_0814200	DNA/RNA-binding protein Alba 1 (ALBA1)	6	-	1	0	NO	0	1.5874	2.22638	0.373901	0.46485	0.2673	0.3641
PF3D7_1444800	fructose-bisphosphate aldolase (FBPA)	6	-	1	0	NO	0	1.5874	2.22638	0.373901	0.46485	0.251	0.3842
PF3D7_1027300	peroxiredoxin (nPrx)	6	-	1	0	NO	0	1.5874	2.22638	0.373901	0.46485	0.226	0.4032
PF3D7_0818900	heat shock protein 70 (HSP70)	6	-	2	2	NO	0	1.50789	9.56343	0.681666	0.755581	0.372	0.1975
PF3D7_1460700	60S ribosomal protein L27 (RPL27)	6	-	1	0	NO	0	1.44225	1.88567	0.373901	0.46485	0.2573	0.3743
PF3D7_1341800	inner membrane complex protein 1k, putative (IMC1k)	6	-	1	0	NO	0	1.44225	1.88567	0.373901	0.46485	0.148	0.4404
PF3D7_0724700	conserved Plasmodium protein, unknown function	6	-	1	0	NO	0	1.44225	1.88567	0.373901	0.46485	0.0173	0.4934
PF3D7_1465800	dynein beta chain, putative	6	-	1	0	NO	0	1.44225	1.88567	0.373901	0.46485	0.0093	0.5033
PF3D7_0108300	conserved Plasmodium protein, unknown function	6	-	1	0	NO	0	1.25992	1.49211	0.373901	0.46485	0	0.8466
PF3D7_0308200	T-complex protein 1 subunit eta (CCT7)	6	-	1	0	NO	0	1.25992	1.49211	0.373901	0.46485	0	0.8466
PF3D7_1426000	60S ribosomal protein L21 (RPL21)	6	-	1	0	NO	0	1.25992	1.49211	0.373901	0.46485	0	0.8466
PF3D7_0422400	40S ribosomal protein S19 (RPS19)	6	-	1	0	NO	0	1.25992	1.49211	0.373901	0.46485	0	0.8466
PF3D7_0621400	Pf77 protein (ALV7)	6	-	1	0	NO	0	1.25992	1.49211	0.373901	0.46485	0	0.8466
PF3D7_1341200	60S ribosomal protein L18, putative	6	-	1	0	NO	0	1.25992	1.49211	0.373901	0.46485	0	0.8466
PF3D7_1230100	thioredoxin-like associated protein 1, putative (TLAP1)	6	-	1	0	NO	0	1.25992	1.49211	0.373901	0.46485	0	0.8466
PF3D7_1462800	glyceraldehyde-3-phosphate dehydrogenase (GAPDH)	6	-	1	1	NO	0	1.21644	9.00498	0.839693	0.858353	0.3223	0.2341
PF3D7_1008700	tubulin beta chain	6	-	3	3	NO	0	0.968729	2.74365	0.942325	0.942325	0.001	0.5482
PF3D7_1246400	myosin A tail domain interacting protein (MTIP)	6	-	1	1	NO	0	0.87358	2.81362	0.770531	0.814814	0	0.8466
PF3D7_0723300	conserved Plasmodium protein, unknown function	6	-	1	1	NO	0	0.763143	7.91647	0.770531	0.814814	0.001	0.5482
PF3D7_0109000	photosensitized INA-labeled protein PHIL1, putative (PHIL1)	6	-	1	1	NO	0	0.693361	6.70499	0.677869	0.755581	0	0.8466
PF3D7_0919300	thioredoxin-like protein 1, putative (TrxL1)	6	-	2	2	NO	0	0.689133	8.37826	0.69317	0.759186	0	0.8466
PF3D7_0816500	small heat shock protein HSP20, putative (HSP20)	6	-	1	1	NO	0	0.613375	8.2909	0.627014	0.712164	0	0.8466
PF3D7_0903700	alpha tubulin 1	6	-	1	2	NO	0	0.605707	6.84593	0.563128	0.647597	0	0.8466
PF3D7_1006000	conserved Plasmodium protein, unknown function	6	-	1	2	NO	0	0.584804	4.29176	0.421529	0.510271	0.005	0.5222
PF3D7_1357000,PF3D7_1357100	elongation factor 1-alpha	6	-	2	3	NO	0	0.565202	8.69977	0.562849	0.647597	0.0237	0.4832
PF3D7_0304000	inner membrane complex protein 1a, putative (IMC1a)	6	-	2	3	NO	0	0.431117	9.39363	0.416937	0.510271	0	0.8466
