# Supplementary material for: Interrogating the Plasmodium Sporozoite Surface: Identification of Surface-Exposed Proteins and Demonstration of Glycosylation on CSP and TRAP by Mass Spectrometry-Based Proteomics
Source: PLoS Pathog. 2016 Apr 29;12(4):e1005606. doi: 10.1371/journal.ppat.1005606 (PMC4851412; doi:10.1371/journal.ppat.1005606)
Supplement: S8 Table — (XLSX) [file ppat.1005606.s010.xlsx]

## Sheet: S8_Table
S8 Table. Oligonucleotides used in this study for the creation and genotyping of transgenic P. yoelii parasites.
P38HA cloning (insertion construct)	Sequence (5' to 3')	RE Site Underlined
P38 prom F	TAATCCGCGGGATAATATTTGTAAAATGAGTGTGTGGT	SacII
P38 ORF no GPI R	TAATACCGGTTCTATAGTAAGATGTAGTTGAAACTTCT	AgeI
P38 GPI F	TAATATCGATTCAGAGAGAACAACTAGTAATGGTTTTGTTTTTATTTTTAGT	ClaI
P38 short 3’R	ATATGATATCATGGGAGTACTCCCTTTTTACAATTA	EcoRV
P38HA genotyping	Sequence (5' to 3')	Purpose
P38KO test 1 F	TTAGCTATCTCATTTGGACATGCA	Test 1
MCS-1	AGCTCGAATTCACTGGCCGT
P38KO test 2 R	TGTTTGCACACTTATACATATTATGTCT	Test 2
MCS-4	TACCGCACAGATGCGTAAGGAG
P38KO test 1 F	TTAGCTATCTCATTTGGACATGCA	Test wt
P38KO test 2 R	TGTTTGCACACTTATACATATTATGTCT
PY05332HA cloning (replacement construct)	Sequence (5' to 3')	RE Site Underlined
5332HA 3’F	TAATCCGCGGTGCATTTCACACTTATTCATTT	SacII
5332HA 3’R	TACTTATCGGCCGTGGTACGTCGTTTGGTACATAA	EagI
5332HA mid ORF F	TACCACGGCCGATAAGTAAAGTTGGAATAGACGA	EagI
5332HA ORF no stop R	GTTCACTAGTTATTTCTGCTTCTTGTACTTTTGAT	SpeI
PY05332HA genotyping	Sequence (5' to 3')	Purpose
5332 test wt F	AATAGTCAGTAATGCCTGTCTGGC	Test 1
MCS-4	TACCGCACAGATGCGTAAGGAG
5332HA test 2 R	TAAAGTTTGTATTATTTTCTCCCT	Test 2
pDEF3790 F	AGGAGAAAGGCATTAAGTACA
5332 test wt F	AATAGTCAGTAATGCCTGTCTGGC	Test wt
5332KO test 2 R	GCAAAAATAATCAGTAATAATAAGCTG
