# Supplementary material for: Interrogating the Plasmodium Sporozoite Surface: Identification of Surface-Exposed Proteins and Demonstration of Glycosylation on CSP and TRAP by Mass Spectrometry-Based Proteomics
Source: PLoS Pathog. 2016 Apr 29;12(4):e1005606. doi: 10.1371/journal.ppat.1005606 (PMC4851412; doi:10.1371/journal.ppat.1005606)
Supplement: S9 Table — (XLSX) [file ppat.1005606.s011.xlsx]

## Sheet: S9_Table
S9 Table. P. falciparum proteins identified from surface labeling of salivary gland sporozoites in previously-reported data. The raw mass spectrmetry data obtained from our previous analysis of P. falciparum salivary gland sporozoite surface proteins (Lindner and Swearingen et al., Mol Cel Proteomics 2013) was re-analzyed with the same databases, software and protocols employed in the work presen…
Protein	Description	TM/GPI/Signala	Lindner and Swearingen et al. 2013		This work (Untreated salivary gland sporozoites )
			Spectrab	Spectral evidence for labelc	Observedd (n=6)	Spectrab (Average)	Spectral evidence for labelc	Enrichede	Priority Tierf
PF3D7_0304600	circumsporozoite (CS) protein (CSP)	SS, GPI	164	YES	6	1017.17	YES	YES	1
PF3D7_0104000	thrombospondin-related sporozoite protein (TRSP)	SS, TM	8	NO	6	33.1667	YES	YES	1
PF3D7_1335900	thrombospondin-related anonymous protein (TRAP)	SS, TM	1	NO	6	55.5	YES	YES	1
PF3D7_0919500	sugar transporter, putative	12 TMs	3	NO	6	30.5	YES	YES	1
PF3D7_0812300	sporozoite surface protein 3, putative (SSP3)	SS, TM	1	NO	6	9.33333	NO	YES	2
PF3D7_0204700	hexose transporter (HT)	12 TMs	5	NO	6	14.8333	NO	YES	2
PF3D7_1133400	apical membrane antigen 1 (AMA1)	SS, TM	5	NO	6	18.6667	NO	YES	2
PF3D7_0917900	heat shock protein 70 (HSP70-2)	SS	4	NO	4	12	NO	YES	2
PF3D7_0423500	glideosome associated protein with multiple membrane spans 2 (GAPM2)	6 TMs	13	NO	3	79.3333	NO	YES	2
PF3D7_1237700	conserved protein, unknown function	5 TMs	3	NO	3	11.6667	NO	YES	2
PF3D7_1011500	conserved Plasmodium membrane protein, unknown function	4 TMs	6	NO	3	59.3333	NO	YES	2
PF3D7_1246200	actin I (ACT1)		3	NO	6	49.3333	YES	YES	4
PF3D7_1137800	conserved Plasmodium protein, unknown function		6	NO	6	41.1667	YES	YES	4
PF3D7_1235700	ATP synthase subunit beta, mitochondrial		91	NO	6	98.1667	NO	YES	5
PF3D7_0816500	small heat shock protein HSP20, putative (HSP20)		2	NO	5	29.6	NO	YES	5
PF3D7_1462800	glyceraldehyde-3-phosphate dehydrogenase (GAPDH)		14	NO	6	24.8333	NO	YES	5
PF3D7_0723300	conserved Plasmodium protein, unknown function		2	NO	4	21.75	NO	YES	5
PF3D7_1213400	conserved Plasmodium protein, unknown function		4	NO	4	11	NO	YES	5
PF3D7_0818900	heat shock protein 70 (HSP70)		4	NO	4	72.25	NO	YES	5
PF3D7_1407700	conserved Plasmodium protein, unknown function		1	NO	4	45.75	NO	YES	5
PF3D7_0525800	inner membrane complex protein 1g, putative (IMC1g)		2	NO	3	11	NO	YES	5
PF3D7_0909500	subpellicular microtubule protein 1, putative (SPM1)		1	NO	2	3	NO	NO	6
PF3D7_1105000	histone H4 (H4)		5	NO	1	6	NO	NO	6
PF3D7_0817900	high mobility group protein B2 (HMGB2)		1	NO	1	1	NO	NO	6
PF3D7_0518300	proteasome subunit beta type-1, putative		1	NO	1	2	NO	NO	6
PF3D7_1327300	conserved Plasmodium protein, unknown function		5	NO	1	4	NO	NO	6
PF3D7_1007200	rhoGAP GTPase, putative		3	NO	-	-	-	-	-
